# Supplementary material for: 5-(2,4-Dichloro­phen­yl)-3-(4-nitro­phen­yl)-1,2,4-oxadiazole
Source: Acta Crystallogr Sect E Struct Rep Online. 2010 Apr 28;66(Pt 5):o1196–7. doi: 10.1107/S1600536810011153 (PMC2979016; doi:10.1107/S1600536810011153)
Supplement: Supplementary file 2 [file e-66-o1196-Isup2.hkl]

# 
# h,k,l, Fc-squared, Fo-squared, sigma(Fo-squared) and status flag 
# 
data_I
_shelx_title ' san5m in Pca2(1) (RT)' 
_shelx_refln_list_code          4 
_shelx_F_calc_maximum      188.55 
_exptl_crystal_F_000       680.00 
_reflns_d_resolution_high  0.8107 
 
loop_ 
 _symmetry_equiv_pos_as_xyz 
 'x, y, z' 
 '-x, -y, z+1/2' 
 'x+1/2, -y, z' 
 '-x+1/2, y, z+1/2' 
 
_cell_length_a    13.5272 
_cell_length_b     6.5362 
_cell_length_c    15.6880 
_cell_angle_alpha  90.000 
_cell_angle_beta   90.000 
_cell_angle_gamma  90.000 
 
_shelx_F_squared_multiplier     1.000 
 
loop_ 
 _refln_index_h 
 _refln_index_k 
 _refln_index_l 
 _refln_F_squared_calc 
 _refln_F_squared_meas 
 _refln_F_squared_sigma 
 _refln_observed_status 
   4   2 -17        5.95       25.30     25.19 o 
   5   2 -17       19.43       52.28     31.50 o 
   6   2 -17       19.88       72.39     35.49 o 
   1   3 -17        4.45      160.45     30.95 o 
   2   3 -17       10.12      147.53     34.53 o 
   3   3 -17       10.85      152.95     35.30 o 
   4   3 -17        2.04       65.65     30.20 o 
   5   3 -17       12.31       51.04     30.20 o 
   5   1 -16        6.35       57.91     31.49 o 
   6   1 -16       32.22       22.33     15.66 o 
   7   1 -16       15.83       31.19     34.51 o 
   8   1 -16        7.13        6.93     33.17 o 
   9   1 -16       34.99       51.95     41.12 o 
   3   2 -16       51.12       97.46     29.76 o 
   4   2 -16       39.33       65.69     29.68 o 
   5   2 -16       47.15       68.77     31.78 o 
   6   2 -16        4.55       10.09     29.54 o 
   7   2 -16        9.95        6.52     30.43 o 
   8   2 -16       19.74       23.10     35.06 o 
   1   3 -16       11.01      103.17     27.32 o 
   2   3 -16        2.63       58.86     25.70 o 
   3   3 -16       35.61      109.62     33.75 o 
   4   3 -16       22.63       45.58     26.29 o 
   5   3 -16        8.99       24.12     26.76 o 
   6   3 -16       18.70       38.27     31.85 o 
   7   3 -16        1.91        5.52     31.23 o 
   2   4 -16       63.39      190.27     42.16 o 
   3   4 -16       40.13      140.88     40.45 o 
   4   4 -16       33.95      151.07     43.91 o 
  10   0 -15       81.53       63.64     37.84 o 
   1   1 -15       27.32       54.47     21.11 o 
   2   1 -15       14.09       38.61     20.78 o 
   3   1 -15       26.14       37.09     22.63 o 
   4   1 -15       10.70       29.83     24.28 o 
   5   1 -15       35.25       40.61      8.97 o 
   6   1 -15       49.98       69.40     34.95 o 
   7   1 -15        7.10       -0.40     28.36 o 
   8   1 -15       33.79       47.59     34.68 o 
   9   1 -15       28.49       34.84     37.39 o 
  10   1 -15        4.92       15.50     36.55 o 
   1   2 -15       45.43      110.34     29.97 o 
   2   2 -15       61.01      113.88     33.55 o 
   3   2 -15       76.93      111.25     31.38 o 
   4   2 -15       33.24       40.94     25.20 o 
   5   2 -15       31.63       33.64     28.14 o 
   6   2 -15       12.16      -12.84     24.24 o 
   7   2 -15        2.09       -8.43     28.80 o 
   8   2 -15        4.60       14.54     31.47 o 
   9   2 -15       35.77       52.64     41.71 o 
   1   3 -15       24.61       63.75     19.11 o 
   2   3 -15      135.04      190.99     29.28 o 
   3   3 -15        3.94       46.82     17.30 o 
   4   3 -15        3.31       54.01     16.35 o 
   5   3 -15        6.17       43.26     28.16 o 
   6   3 -15       16.10       12.34     26.73 o 
   7   3 -15        6.35       23.08     31.32 o 
   8   3 -15        0.22       42.69     34.87 o 
   1   4 -15        9.66       86.26     42.55 o 
   2   4 -15       54.37      132.34     33.50 o 
   3   4 -15       49.99      141.52     40.66 o 
   4   4 -15        3.91       69.16     18.76 o 
   5   4 -15        9.95       46.37     26.51 o 
   6   4 -15        3.32       34.55     28.59 o 
   4   0 -14      130.51      121.70     31.79 o 
   6   0 -14       36.61       21.73     28.58 o 
   8   0 -14       22.42       -3.35     28.22 o 
  10   0 -14      115.38       66.78     38.59 o 
   0   1 -14       31.28       64.05     20.91 o 
   1   1 -14       25.31       54.43     13.78 o 
   2   1 -14       17.75       41.03     12.69 o 
   3   1 -14       15.67       34.13     12.38 o 
   4   1 -14        3.96       18.14     14.07 o 
   5   1 -14      170.93      173.25     39.48 o 
   6   1 -14       24.14        4.98     26.67 o 
   7   1 -14       54.62       54.27     34.70 o 
   8   1 -14       60.88       58.73     34.92 o 
   9   1 -14       13.99       23.34     33.50 o 
  10   1 -14       25.83       29.30     23.45 o 
  11   1 -14       42.35       34.92     26.14 o 
   0   2 -14       43.27       66.99     22.96 o 
   1   2 -14        5.77       22.57     21.09 o 
   2   2 -14       11.79       54.41     25.90 o 
   3   2 -14       36.62       52.16     28.48 o 
   4   2 -14       56.37       72.49     29.95 o 
   5   2 -14       16.19       22.46     27.91 o 
   6   2 -14       11.96       22.13     27.21 o 
   7   2 -14        8.14       11.87     28.33 o 
   8   2 -14        4.07        7.25     31.91 o 
   9   2 -14       19.26       29.29     36.22 o 
  10   2 -14        7.85       14.89     36.41 o 
   0   3 -14      189.99      279.96     48.50 o 
   1   3 -14      123.02      181.53     27.96 o 
   2   3 -14       93.23      148.78     26.26 o 
   3   3 -14      131.60      190.71     30.59 o 
   4   3 -14      146.29      189.48     30.87 o 
   5   3 -14       38.13       43.14     19.27 o 
   6   3 -14       20.34       38.59     20.22 o 
   7   3 -14       23.47       57.50     16.81 o 
   8   3 -14       51.95       86.94     37.23 o 
   9   3 -14       17.29       30.52     35.99 o 
   0   4 -14       13.59       81.64     29.57 o 
   1   4 -14       16.35       48.59     17.27 o 
   2   4 -14       39.65      134.02     26.19 o 
   3   4 -14       47.53       83.06     23.73 o 
   4   4 -14        3.90       32.10     15.86 o 
   5   4 -14       28.68       89.84     23.34 o 
   6   4 -14        0.42       48.44     20.34 o 
   7   4 -14        2.04       37.55     32.38 o 
   8   4 -14       24.33       48.36     38.24 o 
   1   5 -14       14.23       64.38     20.31 o 
   3   5 -14        9.19      142.18     40.83 o 
   4   5 -14       14.59      117.43     24.82 o 
   5   5 -14        6.60        8.72     18.78 o 
   2   0 -13      728.75      767.31     47.74 o 
   4   0 -13      454.25      463.38     44.57 o 
   6   0 -13       43.59       30.33     25.22 o 
   8   0 -13       52.72       17.87     29.14 o 
  10   0 -13      146.34      153.68     45.54 o 
  12   0 -13       26.66       18.63     38.25 o 
   1   1 -13       76.76      111.25     18.01 o 
   2   1 -13      115.87      116.11     18.55 o 
   3   1 -13       30.44       43.67     17.42 o 
   4   1 -13       28.72       24.08     14.35 o 
   5   1 -13       59.91       61.16     15.05 o 
   6   1 -13       31.87       38.16     19.08 o 
   7   1 -13      208.49      215.75     30.51 o 
   8   1 -13       28.67       41.43     22.35 o 
   9   1 -13      119.15      109.41     26.05 o 
  10   1 -13       23.03       15.92     23.28 o 
  11   1 -13       21.61       10.28     24.94 o 
  12   1 -13       18.41       -8.23     24.62 o 
   1   2 -13       71.96      110.53     20.80 o 
   2   2 -13      139.07      199.24     26.81 o 
   3   2 -13       30.35       31.08     15.89 o 
   4   2 -13       92.77       93.76     20.97 o 
   5   2 -13       13.80       25.23     15.50 o 
   6   2 -13       13.73       42.57     28.35 o 
   7   2 -13       16.87       59.47     32.79 o 
   8   2 -13        7.13       -8.30     30.06 o 
   9   2 -13       17.85       15.95     34.34 o 
  10   2 -13       14.76       47.31     38.58 o 
  11   2 -13       33.20       22.25     39.81 o 
   1   3 -13      192.62      246.61     27.84 o 
   2   3 -13        6.25       27.11     15.23 o 
   3   3 -13       34.21       65.18     23.37 o 
   4   3 -13        8.14       14.59     15.17 o 
   5   3 -13        7.16       11.54     14.38 o 
   6   3 -13      110.90      128.15     18.43 o 
   7   3 -13        8.25        9.10     29.29 o 
   8   3 -13       28.27       51.19     34.33 o 
   9   3 -13        5.02       11.23     32.55 o 
  10   3 -13        9.43       10.34     35.28 o 
   1   4 -13        6.14       30.49     15.57 o 
   2   4 -13       35.79       93.68     25.57 o 
   3   4 -13       12.77       39.37     19.46 o 
   4   4 -13       67.31       85.89     25.76 o 
   5   4 -13       26.09       48.54     17.35 o 
   6   4 -13       25.11       42.74     20.95 o 
   7   4 -13       29.93       45.27     21.70 o 
   8   4 -13       19.28       31.94     32.64 o 
   9   4 -13        5.89       11.29     30.98 o 
   1   5 -13       19.62       90.88     22.71 o 
   2   5 -13       16.24       73.16     20.91 o 
   3   5 -13       18.79       84.15     24.23 o 
   4   5 -13       11.02       72.24     19.20 o 
   5   5 -13       12.54       82.30     20.50 o 
   6   5 -13        9.15       30.63     12.90 o 
   0   0 -12      477.92      508.97     34.16 o 
   2   0 -12      112.79      124.94     14.72 o 
   4   0 -12      117.44      124.37     18.43 o 
   8   0 -12       83.73       74.74     34.00 o 
  10   0 -12      160.24      133.08     43.79 o 
  12   0 -12       10.39      -19.14     31.54 o 
   0   1 -12      307.57      293.89     30.21 o 
   1   1 -12      300.22      282.88     21.96 o 
   2   1 -12      118.47      141.21     17.03 o 
   3   1 -12       65.75       63.01     11.94 o 
   4   1 -12       67.77       71.67     14.33 o 
   5   1 -12      128.88      123.63     23.92 o 
   6   1 -12       10.57       18.10     17.95 o 
   7   1 -12      174.15      164.43     27.29 o 
   8   1 -12      143.92      154.91     43.28 o 
   9   1 -12       24.91       22.97     22.40 o 
  10   1 -12       37.08       37.26     24.58 o 
  11   1 -12       26.59       49.53     26.68 o 
  12   1 -12        7.13       25.35     24.85 o 
   0   2 -12      120.54      144.78     32.50 o 
   1   2 -12       34.92       43.17     14.63 o 
   2   2 -12       67.64       81.22     18.74 o 
   3   2 -12       14.52       26.73     14.44 o 
   4   2 -12       58.22       53.54     17.86 o 
   5   2 -12      258.65      262.09     21.48 o 
   6   2 -12       26.51       21.81     20.16 o 
   7   2 -12       57.73       56.90     20.26 o 
   8   2 -12       15.13       39.87     21.07 o 
   9   2 -12       50.62       61.80     23.86 o 
  10   2 -12       24.14       27.53     16.60 o 
  11   2 -12        3.73       21.54     37.08 o 
  12   2 -12        7.36       11.18     13.56 o 
   0   3 -12     2396.31     2290.16     98.64 o 
   1   3 -12      265.00      292.16     34.38 o 
   2   3 -12      278.77      279.88     26.67 o 
   3   3 -12      244.74      304.91     36.02 o 
   4   3 -12      322.18      345.94     22.18 o 
   5   3 -12       66.12       47.19     13.55 o 
   6   3 -12       15.03        4.55     13.25 o 
   7   3 -12       11.39       21.26     15.35 o 
   8   3 -12       88.98       79.55     38.31 o 
   9   3 -12        7.13       42.72     36.45 o 
  10   3 -12        5.22       15.30     35.43 o 
  11   3 -12        4.65      -10.67     12.23 o 
   0   4 -12        9.31        9.77     21.14 o 
   1   4 -12       26.41       31.60     17.34 o 
   2   4 -12        5.72       16.00     14.74 o 
   3   4 -12        8.21       15.10     11.98 o 
   4   4 -12        9.12       10.13     19.41 o 
   5   4 -12       71.28      109.93     20.80 o 
   6   4 -12        5.53       15.15     11.83 o 
   7   4 -12        1.13       -8.29     13.82 o 
   8   4 -12       18.83       31.25     16.74 o 
   9   4 -12       27.30       45.11     34.21 o 
  10   4 -12       22.98       23.87     37.29 o 
   0   5 -12       67.60      136.99     38.54 o 
   1   5 -12       38.87       69.03     22.27 o 
   2   5 -12       13.23       35.81     16.79 o 
   3   5 -12       13.38       38.12     13.89 o 
   4   5 -12       28.84       45.04     19.38 o 
   5   5 -12        1.11       14.49     10.65 o 
   6   5 -12        6.14       14.66     17.55 o 
   7   5 -12       30.85       35.32     21.21 o 
   8   5 -12        0.95       -4.98     14.73 o 
   1   6 -12       43.43      129.23     33.69 o 
   2   6 -12        1.80       86.18     59.42 o 
   3   6 -12        3.50       47.39     30.50 o 
   4   6 -12       12.79       55.91     31.78 o 
   2   0 -11      198.74      195.49     16.23 o 
   4   0 -11      391.02      379.13     23.66 o 
   6   0 -11      372.68      298.52     43.54 o 
   8   0 -11       28.13       26.94     30.76 o 
  10   0 -11      130.64       97.87     39.91 o 
  12   0 -11       19.92        3.18     35.00 o 
   1   1 -11        4.37       12.62      5.12 o 
   2   1 -11       15.60       22.26     10.23 o 
   3   1 -11      203.19      207.76     16.16 o 
   4   1 -11       43.64       40.73     12.26 o 
   5   1 -11       22.64       25.04     17.75 o 
   6   1 -11       87.46      105.79     23.48 o 
   7   1 -11      237.26      242.09     43.95 o 
   8   1 -11       40.32       60.28     23.36 o 
   9   1 -11      113.98      126.26     27.84 o 
  10   1 -11       26.55       17.89     11.83 o 
  11   1 -11      267.95      322.15     24.46 o 
  12   1 -11        7.08       13.99     12.59 o 
  13   1 -11       16.18       16.63     12.50 o 
   1   2 -11      250.44      231.49     20.77 o 
   2   2 -11      517.10      507.02     29.75 o 
   3   2 -11      117.15      147.64     23.10 o 
   4   2 -11       71.74       77.35     12.07 o 
   5   2 -11       28.15       33.41     12.07 o 
   6   2 -11       64.29       66.38     13.82 o 
   7   2 -11       84.03       95.14     16.50 o 
   8   2 -11      107.32      109.55     24.72 o 
   9   2 -11       45.99       49.99     14.93 o 
  10   2 -11        3.96       -7.79      9.26 o 
  11   2 -11        0.32        2.94     10.85 o 
  12   2 -11       15.68       11.18     18.25 o 
  13   2 -11        2.88       -9.66     12.34 o 
   1   3 -11      192.94      212.22     28.64 o 
   2   3 -11      385.87      379.93     29.01 o 
   3   3 -11      208.58      230.63     20.68 o 
   4   3 -11       62.94       83.94     14.90 o 
   5   3 -11        3.57        2.53     25.10 o 
   6   3 -11       29.39       44.16     15.60 o 
   7   3 -11      119.57      142.96     21.62 o 
   8   3 -11       63.38       57.63     12.52 o 
   9   3 -11       12.98       13.10     16.47 o 
  10   3 -11       80.22       74.87     29.90 o 
  11   3 -11       14.18       10.45     19.59 o 
  12   3 -11        5.65        2.31     13.36 o 
   1   4 -11        6.68       16.68     13.98 o 
   2   4 -11       28.78       26.78     11.55 o 
   3   4 -11       53.67       48.93     13.09 o 
   4   4 -11       53.99       65.38     14.56 o 
   5   4 -11        1.35       -4.26     11.18 o 
   6   4 -11        9.29        9.84     13.32 o 
   7   4 -11       17.21        9.69     14.10 o 
   8   4 -11       25.60       29.66     17.55 o 
   9   4 -11       15.95        8.48     10.46 o 
  10   4 -11       13.39       16.49     16.81 o 
   1   5 -11       62.77      114.20     26.51 o 
   2   5 -11       24.73       42.54     14.03 o 
   3   5 -11       45.18       52.88     14.83 o 
   4   5 -11        1.60        7.30     13.63 o 
   5   5 -11       63.49       89.74     28.44 o 
   6   5 -11       29.24       33.81     16.06 o 
   7   5 -11        2.43       15.03     14.97 o 
   8   5 -11       13.93        0.05     19.40 o 
   9   5 -11        7.04        4.04     25.22 o 
   1   6 -11       19.68       52.40     26.12 o 
   2   6 -11       29.92       62.37     28.25 o 
   3   6 -11       49.62       71.96     30.32 o 
   4   6 -11       20.93       70.09     25.10 o 
   5   6 -11       11.51       40.57     19.79 o 
   0   0 -10      413.50      434.69     28.07 o 
   2   0 -10      176.06      190.99     15.02 o 
   4   0 -10      385.47      410.88     40.12 o 
   6   0 -10      144.37      147.61     36.41 o 
   8   0 -10      663.26      692.63     64.46 o 
  10   0 -10      238.85      227.84     23.32 o 
  12   0 -10      172.42      199.16     24.07 o 
  14   0 -10       32.23       27.70     37.05 o 
   0   1 -10      361.38      350.50     17.01 o 
   1   1 -10      328.11      319.01     13.08 o 
   2   1 -10       36.37       37.91      5.92 o 
   3   1 -10      257.00      243.44     11.32 o 
   4   1 -10      196.51      196.79     36.52 o 
   5   1 -10       56.72       55.19     12.64 o 
   6   1 -10       30.00       29.70     12.05 o 
   7   1 -10       78.25       57.73     21.08 o 
   8   1 -10        4.77       18.72     10.12 o 
   9   1 -10       27.03       20.48     10.79 o 
  10   1 -10      142.45      155.01     19.10 o 
  11   1 -10       65.54       72.52     15.40 o 
  12   1 -10      145.17      150.58     20.23 o 
  13   1 -10       12.11       13.35     14.51 o 
  14   1 -10        4.92        4.20     11.60 o 
   0   2 -10      205.35      216.19     27.03 o 
   1   2 -10       46.41       38.35     12.14 o 
   2   2 -10       90.06      100.56     17.88 o 
   3   2 -10      191.90      197.19     16.02 o 
   4   2 -10       99.31      107.84     13.58 o 
   5   2 -10      140.67      148.97     16.07 o 
   6   2 -10      246.73      281.21     21.08 o 
   7   2 -10       44.67       49.09     10.56 o 
   8   2 -10       66.06       74.22     10.16 o 
   9   2 -10       58.46       59.38     13.34 o 
  10   2 -10        1.01       -6.79      9.29 o 
  11   2 -10       31.72       45.36     16.09 o 
  12   2 -10       36.61       45.49     16.15 o 
  13   2 -10       30.70       37.36     16.29 o 
   0   3 -10       85.19       85.47     26.30 o 
   1   3 -10       56.92       55.38     26.31 o 
   2   3 -10       96.80      101.06     14.57 o 
   3   3 -10      315.96      304.83     19.87 o 
   4   3 -10      344.40      331.81     22.40 o 
   5   3 -10       19.72       24.71     14.14 o 
   6   3 -10        8.51        3.74     12.60 o 
   7   3 -10        1.39        4.44      7.46 o 
   8   3 -10       36.12       35.00     11.51 o 
   9   3 -10       77.90       78.79     14.38 o 
  10   3 -10        4.79      -14.46     10.08 o 
  11   3 -10       13.81        1.02     12.27 o 
  12   3 -10       33.36       54.41     18.56 o 
   0   4 -10      387.74      405.45     44.31 o 
   1   4 -10      253.03      245.92     36.02 o 
   2   4 -10      160.41      187.26     19.11 o 
   3   4 -10      420.48      379.08     21.91 o 
   4   4 -10      160.04      181.20     25.97 o 
   5   4 -10        9.41       16.86     13.34 o 
   6   4 -10       54.36       55.59     15.66 o 
   7   4 -10      164.81      189.02     19.81 o 
   8   4 -10        0.18       -2.66      9.67 o 
   9   4 -10       70.91       68.39     14.08 o 
  10   4 -10       12.97        2.80     10.58 o 
  11   4 -10       22.81        7.56     34.86 o 
   0   5 -10       57.74      108.88     34.82 o 
   1   5 -10        2.40       -7.12      9.68 o 
   2   5 -10        8.90       16.44     12.60 o 
   3   5 -10        2.89       11.23     11.06 o 
   4   5 -10       60.24       86.71     16.86 o 
   5   5 -10       51.44       76.10     18.47 o 
   6   5 -10       13.03       18.02     18.76 o 
   7   5 -10       10.74       10.33     11.20 o 
   8   5 -10       32.79       54.66     14.03 o 
   9   5 -10       35.56       40.01     13.80 o 
   0   6 -10       78.63      194.33     48.01 o 
   1   6 -10        3.71       34.06     13.10 o 
   2   6 -10       11.91       39.89     27.35 o 
   3   6 -10        3.82       31.60     28.08 o 
   4   6 -10       73.42      123.25     24.37 o 
   5   6 -10        7.37       15.27     29.50 o 
   6   6 -10        4.67       22.15     15.56 o 
   7   6 -10       24.76       51.81     13.42 o 
   2   0  -9      677.02      639.38     23.81 o 
   6   0  -9      355.42      367.68     43.59 o 
   8   0  -9      368.42      392.91     22.59 o 
  10   0  -9      410.19      432.84     26.02 o 
  12   0  -9       77.85       72.60     15.77 o 
  14   0  -9      103.52       64.91     41.36 o 
   1   1  -9      460.82      452.10     18.81 o 
   2   1  -9      558.94      585.79     25.07 o 
   3   1  -9     1618.08     1633.35     30.54 o 
   4   1  -9      148.08      166.76     14.57 o 
   5   1  -9      224.60      244.01     17.75 o 
   6   1  -9       81.77      118.42     17.29 o 
   7   1  -9      121.09      142.91     12.97 o 
   8   1  -9       12.84       21.94      9.97 o 
   9   1  -9      145.18      165.73     18.36 o 
  10   1  -9       81.12       74.73     14.43 o 
  11   1  -9       93.66       76.53     15.07 o 
  12   1  -9       17.18       14.39     10.42 o 
  13   1  -9       30.84       34.07     12.47 o 
  14   1  -9        3.56        8.16     11.11 o 
   1   2  -9      255.12      247.73     19.56 o 
   2   2  -9      497.64      464.52     19.27 o 
   3   2  -9      153.08      155.76     14.51 o 
   4   2  -9       53.84       40.73     10.63 o 
   5   2  -9       41.69       44.40     11.64 o 
   6   2  -9      112.61      131.15     12.43 o 
   7   2  -9      560.96      570.99     20.62 o 
   8   2  -9      222.95      222.45     16.71 o 
   9   2  -9      221.50      193.98     38.63 o 
  10   2  -9       53.26       42.33     13.39 o 
  11   2  -9        3.31       14.32     11.25 o 
  12   2  -9        8.26       14.70     11.26 o 
  13   2  -9        1.97       -0.91      7.89 o 
  14   2  -9       60.39       87.11     20.94 o 
   1   3  -9      219.54      209.88     15.41 o 
   2   3  -9      700.68      718.08     25.09 o 
   3   3  -9       97.58      102.35     20.20 o 
   4   3  -9       19.40        6.82     12.49 o 
   5   3  -9      119.04      113.01     13.27 o 
   6   3  -9      254.52      229.68     18.14 o 
   7   3  -9      122.29      144.51     15.60 o 
   8   3  -9       20.57       18.10     12.74 o 
   9   3  -9       45.77       45.67     11.49 o 
  10   3  -9       16.64       19.09     10.09 o 
  11   3  -9        1.34       -9.78      8.46 o 
  12   3  -9       22.14       18.54     29.06 o 
  13   3  -9       53.11       81.99     20.84 o 
   1   4  -9      147.77      130.21     15.73 o 
   2   4  -9      264.62      275.78     18.57 o 
   3   4  -9       26.37       23.72     11.20 o 
   4   4  -9        2.04        5.67      9.42 o 
   5   4  -9       52.44       45.48     15.98 o 
   6   4  -9       25.37       22.48      9.27 o 
   7   4  -9       49.12       33.37     10.93 o 
   8   4  -9       77.79       72.54     13.98 o 
   9   4  -9       59.34       73.29     14.52 o 
  10   4  -9        8.82        7.17      9.87 o 
  11   4  -9       60.52       88.27     19.84 o 
  12   4  -9       21.15       26.80     16.32 o 
   1   5  -9       44.80       73.93     13.77 o 
   2   5  -9        2.66        1.74      9.63 o 
   3   5  -9       16.62       32.41     11.43 o 
   4   5  -9       59.55       57.30     14.23 o 
   5   5  -9       78.11      105.86     17.10 o 
   6   5  -9       22.52       29.07     19.59 o 
   7   5  -9       12.31        8.72     10.22 o 
   8   5  -9        4.03        3.70     10.65 o 
   9   5  -9       37.20       58.29     14.92 o 
  10   5  -9        1.04       19.32     12.96 o 
   1   6  -9        9.18       16.76     14.60 o 
   2   6  -9       62.89       89.23     15.24 o 
   3   6  -9        9.48       31.63     16.45 o 
   4   6  -9       35.51       77.02     15.12 o 
   5   6  -9        5.60        8.90     10.91 o 
   6   6  -9       76.87      105.02     17.52 o 
   7   6  -9        9.26        6.77      9.90 o 
   8   6  -9       11.14       19.33     11.53 o 
   1   7  -9       40.90       69.11     20.57 o 
   2   7  -9       36.31       41.22     18.59 o 
   0   0  -8     1635.64     1564.60     48.09 o 
   2   0  -8      431.39      403.81     18.51 o 
   4   0  -8      933.13      895.07     47.41 o 
   6   0  -8      173.80      172.44     17.41 o 
   8   0  -8      194.01      184.09     22.89 o 
  10   0  -8       80.50       72.06     13.98 o 
  12   0  -8       95.02      127.71     18.91 o 
  14   0  -8       87.50       79.49     43.46 o 
   0   1  -8      333.26      309.65     33.95 o 
   1   1  -8      127.61      132.24      5.85 o 
   2   1  -8      203.26      193.35     18.91 o 
   3   1  -8       87.04       75.86      9.96 o 
   4   1  -8      291.82      286.94     16.20 o 
   5   1  -8      807.08      814.00     19.61 o 
   6   1  -8      209.16      207.44     15.51 o 
   7   1  -8       48.59       55.76      9.28 o 
   8   1  -8       80.43       79.73     12.70 o 
   9   1  -8      189.22      215.70     12.65 o 
  10   1  -8      131.52      146.60     12.70 o 
  11   1  -8        4.03        6.01     17.96 o 
  12   1  -8       19.40       17.27     10.63 o 
  13   1  -8        4.06       14.16     11.40 o 
  14   1  -8       11.42        8.88     10.99 o 
  15   1  -8       37.47       45.33     16.43 o 
   0   2  -8     5828.81     5725.93    139.61 o 
   1   2  -8     6697.31     6821.60     74.58 o 
   2   2  -8      397.60      394.84     17.39 o 
   3   2  -8      439.23      421.36     24.77 o 
   4   2  -8       66.94       78.14     13.63 o 
   5   2  -8       82.23       80.24     10.65 o 
   6   2  -8      128.21      124.03     11.77 o 
   7   2  -8      695.34      711.18     26.65 o 
   8   2  -8       12.61       13.76      8.12 o 
   9   2  -8      308.24      291.65     18.58 o 
  10   2  -8       16.77       11.98     10.37 o 
  11   2  -8       13.20        2.93     10.47 o 
  12   2  -8       38.68       33.06     14.61 o 
  13   2  -8        7.56        2.43     10.49 o 
  14   2  -8        8.78       25.31     13.51 o 
   0   3  -8      338.81      329.77     35.06 o 
   1   3  -8      119.15      120.93     12.82 o 
   2   3  -8      198.13      188.76     15.42 o 
   3   3  -8       41.16       53.95     12.98 o 
   4   3  -8      265.33      253.24     15.42 o 
   5   3  -8       67.11       71.67     10.94 o 
   6   3  -8      317.12      306.82     17.86 o 
   7   3  -8        2.66        6.80      7.57 o 
   8   3  -8       31.44       36.90      9.62 o 
   9   3  -8      262.06      255.62     14.95 o 
  10   3  -8       65.70       39.91     10.15 o 
  11   3  -8       12.14        8.02      8.90 o 
  12   3  -8        6.83        4.29      7.75 o 
  13   3  -8        7.30        3.12      8.38 o 
   0   4  -8      223.73      208.59     36.64 o 
   1   4  -8      315.54      275.20     17.74 o 
   2   4  -8       44.01       45.44     11.75 o 
   3   4  -8      305.86      290.82     19.45 o 
   4   4  -8      227.68      237.82     18.34 o 
   5   4  -8      236.80      256.60     17.32 o 
   6   4  -8        9.23       11.22      8.81 o 
   7   4  -8       17.35       27.67      7.55 o 
   8   4  -8      157.10      159.13     17.90 o 
   9   4  -8       78.30       79.50     10.83 o 
  10   4  -8        9.70        0.24      6.00 o 
  11   4  -8        5.09       -0.89      6.35 o 
  12   4  -8       88.26       59.26     13.47 o 
   0   5  -8       96.74       95.91     16.09 o 
   1   5  -8        2.66       -1.92      8.38 o 
   2   5  -8       20.40       13.75      9.11 o 
   3   5  -8       54.20       57.92     12.82 o 
   4   5  -8       64.56       87.67     15.01 o 
   5   5  -8       64.37       73.87     12.80 o 
   6   5  -8       69.16       60.12     13.99 o 
   7   5  -8       42.84       28.39      8.56 o 
   8   5  -8       71.30       63.82     10.88 o 
   9   5  -8        6.62       17.27      8.60 o 
  10   5  -8       42.19       47.25     11.01 o 
  11   5  -8        9.73        8.87      8.31 o 
   0   6  -8      191.05      169.51     43.33 o 
   1   6  -8       21.31       39.02     19.95 o 
   2   6  -8       55.65       92.70     15.82 o 
   3   6  -8       19.38       22.31     16.37 o 
   4   6  -8       23.45       27.58     25.58 o 
   5   6  -8        0.34       12.39      8.32 o 
   6   6  -8       12.21       23.86     11.68 o 
   7   6  -8       10.06       29.52      9.26 o 
   8   6  -8      153.63      155.87     23.04 o 
   0   7  -8        2.37       26.82     45.88 o 
   1   7  -8      144.17      216.64     44.62 o 
   2   7  -8        4.70       48.30     43.56 o 
   3   7  -8        6.30       -3.37     15.00 o 
   4   7  -8        6.06       11.41     16.32 o 
   2   0  -7      740.74      732.73     36.09 o 
   4   0  -7      714.01      676.48     22.67 o 
   6   0  -7      660.95      615.61     18.22 o 
   8   0  -7       24.63       31.05      9.91 o 
  10   0  -7     1230.44     1249.11     39.56 o 
  12   0  -7      145.33      181.96     21.85 o 
  14   0  -7        3.88       10.20     13.93 o 
   1   1  -7     3637.97     3574.89     37.38 o 
   2   1  -7      597.84      625.55     17.08 o 
   3   1  -7      397.45      393.82     15.65 o 
   4   1  -7      163.17      182.90     10.18 o 
   5   1  -7     1828.41     1805.45     45.76 o 
   6   1  -7        1.76       -0.90      5.14 o 
   7   1  -7      206.15      209.75     13.36 o 
   8   1  -7       74.61       62.51      7.54 o 
   9   1  -7       10.72        5.22      8.65 o 
  10   1  -7      186.98      195.81     13.28 o 
  11   1  -7       87.45       95.64     10.96 o 
  12   1  -7        7.14       18.19      9.68 o 
  13   1  -7       67.00       90.49     16.87 o 
  14   1  -7       17.92       21.54     11.41 o 
  15   1  -7       50.34       47.78     15.42 o 
   1   2  -7       77.59       90.75      9.95 o 
   2   2  -7      672.92      708.70     20.79 o 
   3   2  -7      695.65      700.13     25.14 o 
   4   2  -7      560.28      557.75     18.05 o 
   5   2  -7      220.34      228.77     13.33 o 
   6   2  -7      602.22      626.98     20.81 o 
   7   2  -7       58.60       62.15     10.14 o 
   8   2  -7      649.80      655.72     19.13 o 
   9   2  -7      153.04      156.41     12.36 o 
  10   2  -7      427.12      443.09     17.31 o 
  11   2  -7      147.03      143.21     14.86 o 
  12   2  -7       13.67       12.12     15.11 o 
  13   2  -7       82.43       83.38     13.54 o 
  14   2  -7       17.90       25.75     10.26 o 
   1   3  -7      145.62      146.99     13.25 o 
   2   3  -7      273.69      284.05     23.28 o 
   3   3  -7       17.23        6.65      6.24 o 
   4   3  -7       58.58       69.70     10.20 o 
   5   3  -7      199.12      234.87     12.19 o 
   6   3  -7      105.65      107.33     10.12 o 
   7   3  -7      464.81      427.81     19.02 o 
   8   3  -7       61.98       64.06     10.07 o 
   9   3  -7       63.28       60.29      9.01 o 
  10   3  -7       31.02       32.51      7.81 o 
  11   3  -7       27.38       34.39      8.57 o 
  12   3  -7       12.98       12.52      8.13 o 
  13   3  -7       48.33       43.36     11.57 o 
  14   3  -7        8.27       15.62      9.70 o 
   1   4  -7      423.64      444.61     15.85 o 
   2   4  -7      890.71      862.39     27.34 o 
   3   4  -7      185.17      214.24     13.68 o 
   4   4  -7       41.46       43.85      7.67 o 
   5   4  -7       86.02      101.29     10.49 o 
   6   4  -7        8.97       14.33      6.57 o 
   7   4  -7       27.10       16.80      6.68 o 
   8   4  -7       71.98       62.96      9.36 o 
   9   4  -7       75.73       76.88     10.29 o 
  10   4  -7       42.74       48.42      9.24 o 
  11   4  -7       52.40       68.05     11.16 o 
  12   4  -7       28.82       18.30     10.01 o 
  13   4  -7       25.57       24.40     10.95 o 
   1   5  -7      191.89      197.69     24.60 o 
   2   5  -7      104.76      102.07     14.50 o 
   3   5  -7      282.75      270.67     18.41 o 
   4   5  -7      177.73      171.58     16.08 o 
   5   5  -7        1.56        6.40      6.46 o 
   6   5  -7       29.02       24.86      9.39 o 
   7   5  -7      141.72      147.38     13.16 o 
   8   5  -7       20.74       20.91      7.43 o 
   9   5  -7       72.84       57.21     10.18 o 
  10   5  -7        4.07        1.75      7.50 o 
  11   5  -7       33.40       26.41      9.33 o 
   1   6  -7       16.76       19.14      8.10 o 
   2   6  -7      172.99      182.78     42.66 o 
   3   6  -7       23.98       36.71     11.76 o 
   4   6  -7        6.79       10.66      6.81 o 
   5   6  -7       43.79       30.58      7.83 o 
   6   6  -7       38.23       34.28      8.73 o 
   7   6  -7       49.44       48.74     10.17 o 
   8   6  -7       22.97       25.28      9.08 o 
   9   6  -7       54.74       65.50     12.38 o 
   1   7  -7        1.58       11.73     12.03 o 
   2   7  -7        0.70       45.49     29.07 o 
   3   7  -7       16.66       68.35     28.75 o 
   4   7  -7        3.60       49.90     29.97 o 
   5   7  -7        4.00       15.38     20.05 o 
   0   0  -6      187.31      173.97     14.75 o 
   2   0  -6      771.42      729.66     33.90 o 
   4   0  -6     1755.76     1678.24     25.25 o 
   6   0  -6     1777.07     1754.29     41.24 o 
   8   0  -6      224.96      182.57     26.09 o 
  10   0  -6      474.32      478.09     25.43 o 
  12   0  -6      166.28      172.82     21.42 o 
  14   0  -6      135.20      140.22     21.74 o 
   0   1  -6      939.72      928.31     20.59 o 
   1   1  -6      451.67      468.98     12.18 o 
   2   1  -6     1136.36     1170.70     17.27 o 
   3   1  -6      421.51      432.52     12.49 o 
   4   1  -6      434.68      453.45     14.41 o 
   5   1  -6     1044.91     1012.52     20.26 o 
   6   1  -6       41.01       40.98      5.61 o 
   7   1  -6      267.51      270.26     10.29 o 
   8   1  -6        1.40        2.09      3.74 o 
   9   1  -6      916.22      911.65     17.04 o 
  10   1  -6      161.68      171.38     10.54 o 
  11   1  -6      363.23      375.01     14.01 o 
  12   1  -6       32.54       31.17      8.47 o 
  13   1  -6       48.48       42.58      9.49 o 
  14   1  -6       21.63        8.45      8.46 o 
  15   1  -6       51.25       50.02     16.13 o 
   0   2  -6     1135.45     1025.90     27.93 o 
   1   2  -6      894.45      886.78     21.45 o 
   2   2  -6      712.20      671.42     22.17 o 
   3   2  -6     1073.31     1101.16     22.68 o 
   4   2  -6      170.81      162.72     10.92 o 
   5   2  -6      260.60      276.34     11.11 o 
   6   2  -6      222.73      220.36     10.61 o 
   7   2  -6       39.04       30.25      5.98 o 
   8   2  -6       10.01        8.84      4.71 o 
   9   2  -6       50.23       47.34      7.89 o 
  10   2  -6       82.67       78.91     13.52 o 
  11   2  -6      275.82      246.39     17.35 o 
  12   2  -6       98.44       79.37     12.38 o 
  13   2  -6       60.46       38.28     10.07 o 
  14   2  -6       83.42       74.19     16.22 o 
  15   2  -6        2.27        7.65      8.62 o 
   0   3  -6      202.26      234.65     15.01 o 
   1   3  -6      113.89      110.48      8.73 o 
   2   3  -6      140.50      136.72     10.29 o 
   3   3  -6      203.95      199.50      9.88 o 
   4   3  -6      175.44      173.01     10.20 o 
   5   3  -6       66.70       74.27      8.19 o 
   6   3  -6      280.99      260.17     12.35 o 
   7   3  -6        8.01        9.97      5.79 o 
   8   3  -6      156.71      147.80     13.53 o 
   9   3  -6      178.72      161.30     14.05 o 
  10   3  -6       38.95       38.99      7.91 o 
  11   3  -6       55.32       62.74     10.13 o 
  12   3  -6       74.45       78.07     12.74 o 
  13   3  -6        3.72       -0.17      7.39 o 
  14   3  -6        7.25       -2.27      8.92 o 
   0   4  -6      513.22      510.51     22.01 o 
   1   4  -6        4.81       -2.05      5.24 o 
   2   4  -6       97.87      100.39      8.28 o 
   3   4  -6      431.96      408.42     14.16 o 
   4   4  -6       56.01       53.93      9.36 o 
   5   4  -6      250.94      247.94     12.50 o 
   6   4  -6       55.16       56.00     14.07 o 
   7   4  -6       16.55       13.50      5.97 o 
   8   4  -6       96.43       88.01     10.31 o 
   9   4  -6      120.95      118.44     11.80 o 
  10   4  -6       34.67       28.47      8.15 o 
  11   4  -6      142.27      109.26     13.51 o 
  12   4  -6       50.04       60.42     10.80 o 
  13   4  -6        9.24        6.43      9.26 o 
   0   5  -6      167.15      143.95     20.75 o 
   1   5  -6      223.54      206.24     20.84 o 
   2   5  -6      243.36      258.61     14.46 o 
   3   5  -6      911.02      871.93     19.74 o 
   4   5  -6       55.11       52.46      8.45 o 
   5   5  -6      180.58      153.81     16.60 o 
   6   5  -6       50.22       38.08      8.25 o 
   7   5  -6      130.69      116.11     13.67 o 
   8   5  -6       45.12       60.35     10.12 o 
   9   5  -6      112.40      143.24     15.28 o 
  10   5  -6       33.47       23.65      8.50 o 
  11   5  -6       33.76       15.27      7.84 o 
  12   5  -6       33.32       43.38     10.54 o 
   0   6  -6       22.74       17.73     18.30 o 
   1   6  -6       12.67       11.86      7.70 o 
   2   6  -6        4.33        7.71      7.03 o 
   3   6  -6       20.49       13.67      9.45 o 
   4   6  -6       25.49       32.96      7.48 o 
   5   6  -6       15.48       21.51      7.26 o 
   6   6  -6       65.05       94.88     24.22 o 
   7   6  -6        6.95       16.65      8.05 o 
   8   6  -6       87.47      104.57     12.30 o 
   9   6  -6       11.54        5.36      7.02 o 
   0   7  -6       14.07       41.21     24.73 o 
   1   7  -6       54.42       84.58     32.21 o 
   2   7  -6       14.25       46.45     19.63 o 
   3   7  -6       64.07       64.82     31.28 o 
   4   7  -6        0.49        2.94     24.07 o 
   5   7  -6       13.96       32.26     15.46 o 
   6   7  -6        6.18        1.29     11.29 o 
   4   0  -5      614.75      566.16     14.08 o 
   6   0  -5       10.40       11.00      4.88 o 
   8   0  -5      522.86      493.70     17.34 o 
  10   0  -5      477.78      429.78     26.08 o 
  12   0  -5       61.87       78.82     15.18 o 
  14   0  -5       65.43       88.82     17.55 o 
  16   0  -5       57.57       26.22     36.01 o 
   1   1  -5     1184.09     1158.49     17.74 o 
   2   1  -5       29.68       33.55      5.08 o 
   3   1  -5       19.03       17.60      4.45 o 
   4   1  -5      370.68      345.24     12.58 o 
   5   1  -5      380.37      395.79      9.05 o 
   6   1  -5      354.59      335.21      8.76 o 
   7   1  -5      710.53      703.31     13.09 o 
   8   1  -5      539.53      576.34     13.87 o 
   9   1  -5      130.23      163.38      8.85 o 
  10   1  -5      181.90      190.98     10.47 o 
  11   1  -5      293.28      306.63     12.93 o 
  12   1  -5       55.48       60.38      8.03 o 
  13   1  -5      204.58      202.00     16.35 o 
  14   1  -5        6.02        5.34      7.28 o 
  15   1  -5       17.17       13.62      8.79 o 
   1   2  -5     2004.76     2219.18     33.13 o 
   2   2  -5     2072.66     2095.92     29.50 o 
   3   2  -5     3746.71     3983.25     37.01 o 
   4   2  -5      619.40      692.68     14.98 o 
   5   2  -5     1080.68     1103.50     19.49 o 
   6   2  -5       62.28       72.62      7.39 o 
   7   2  -5      274.45      268.40     10.33 o 
   8   2  -5      617.90      600.31     13.12 o 
   9   2  -5       66.27       80.07      9.04 o 
  10   2  -5       11.19       14.94      6.11 o 
  11   2  -5       51.26       43.90      8.77 o 
  12   2  -5       22.72       14.63      7.55 o 
  13   2  -5       11.00       10.92      7.24 o 
  14   2  -5       35.67       42.92     10.52 o 
  15   2  -5        2.77        0.37      6.88 o 
   1   3  -5      663.28      656.33     14.80 o 
   2   3  -5     1200.35     1133.22     18.93 o 
   3   3  -5      256.96      257.00      9.99 o 
   4   3  -5      145.03      138.04     12.41 o 
   5   3  -5      177.96      173.74     10.31 o 
   6   3  -5      573.64      535.06     15.77 o 
   7   3  -5      679.86      648.71     17.97 o 
   8   3  -5      420.95      405.53     15.52 o 
   9   3  -5      311.34      288.97     14.23 o 
  10   3  -5      284.56      263.64     15.16 o 
  11   3  -5       85.95      107.54     11.44 o 
  12   3  -5       18.39       14.17     13.72 o 
  13   3  -5       95.17       78.69     19.17 o 
  14   3  -5       41.40       43.73     11.57 o 
   1   4  -5      558.68      512.59     12.31 o 
   2   4  -5      528.55      543.56     10.56 o 
   3   4  -5      273.05      282.93     11.64 o 
   4   4  -5       14.46        7.71      4.92 o 
   5   4  -5      214.42      229.05     12.12 o 
   6   4  -5        6.16        7.88      5.60 o 
   7   4  -5       61.85       67.17      9.83 o 
   8   4  -5      123.45      123.66     11.49 o 
   9   4  -5       42.16       61.44      9.13 o 
  10   4  -5       84.64       99.74     11.60 o 
  11   4  -5       52.09       57.88     10.10 o 
  12   4  -5        6.79        4.51      7.76 o 
  13   4  -5       55.97       28.34     11.60 o 
   1   5  -5       43.26       37.65      6.24 o 
   2   5  -5      149.50      140.51      8.42 o 
   3   5  -5       68.97       81.71     10.09 o 
   4   5  -5       20.17       31.31      7.02 o 
   5   5  -5       84.34       85.07      9.55 o 
   6   5  -5      124.65      115.50     11.08 o 
   7   5  -5       19.11       16.07      6.62 o 
   8   5  -5       42.03       40.32     11.80 o 
   9   5  -5       18.02       15.45      7.55 o 
  10   5  -5       43.14       37.18      8.82 o 
  11   5  -5        3.91       -0.98      6.91 o 
  12   5  -5        8.06       10.24      9.58 o 
   1   6  -5        8.04       10.78      5.67 o 
   2   6  -5       33.73       39.06      8.10 o 
   3   6  -5       10.98        7.20      5.70 o 
   4   6  -5       17.70       25.75      6.97 o 
   5   6  -5       37.27       40.62      8.45 o 
   6   6  -5       58.47       69.92     10.01 o 
   7   6  -5       18.62       16.50      7.66 o 
   8   6  -5       12.43       -0.89      6.77 o 
   9   6  -5       42.34       32.33      9.24 o 
  10   6  -5       53.79       57.19     11.41 o 
   1   7  -5       79.78      119.97     29.28 o 
   2   7  -5       95.14      101.82     22.33 o 
   3   7  -5      110.28      148.56     30.86 o 
   4   7  -5       19.55       36.93     16.99 o 
   5   7  -5       28.88       31.25     10.83 o 
   6   7  -5       32.50       50.28      9.22 o 
   7   7  -5        8.68       13.13      7.68 o 
   0   0  -4     2895.39     2712.00     54.77 o 
   4   0  -4     3367.57     3337.39     53.03 o 
   6   0  -4     5519.54     5603.24     45.16 o 
   8   0  -4      313.55      299.34     11.18 o 
  10   0  -4      519.77      519.05     17.99 o 
  12   0  -4      112.44      125.92     12.71 o 
  14   0  -4      260.01      247.45     18.35 o 
  16   0  -4       17.04       58.82     37.72 o 
   0   1  -4    32383.16    32463.75    312.87 o 
   1   1  -4    35549.91    36322.30    300.43 o 
   2   1  -4     1710.36     1782.73     18.37 o 
   3   1  -4     1910.87     1870.52     23.32 o 
   4   1  -4      196.26      205.28      6.28 o 
   5   1  -4      164.68      151.48      5.90 o 
   6   1  -4      203.79      223.87      7.81 o 
   7   1  -4      644.71      692.95     12.83 o 
   8   1  -4      420.21      417.52     10.94 o 
   9   1  -4       31.57       25.72      4.76 o 
  10   1  -4       10.72        3.91      4.05 o 
  11   1  -4       77.39       87.79      9.04 o 
  12   1  -4      140.61      138.90     11.03 o 
  13   1  -4       17.62        8.61      8.32 o 
  14   1  -4       19.37       10.53      7.69 o 
  15   1  -4       36.57       23.71      9.86 o 
  16   1  -4        2.88       -5.65      6.74 o 
   0   2  -4      476.50      463.59     15.22 o 
   1   2  -4       80.30       93.50      5.15 o 
   2   2  -4      919.33      962.72     22.58 o 
   3   2  -4       46.10       47.93      5.28 o 
   4   2  -4      508.12      503.27     12.72 o 
   5   2  -4      329.44      357.25     11.42 o 
   6   2  -4     1822.00     1827.41     21.95 o 
   7   2  -4      126.72      124.92      6.50 o 
   8   2  -4      516.11      518.73     12.72 o 
   9   2  -4       66.85       71.08      6.66 o 
  10   2  -4      166.43      158.36     12.26 o 
  11   2  -4      123.66      128.03     11.71 o 
  12   2  -4       65.96       64.28     10.83 o 
  13   2  -4        5.95        2.02      6.32 o 
  14   2  -4       57.04       38.79     10.34 o 
  15   2  -4       13.13        3.20      8.57 o 
   0   3  -4     2518.95     2674.33     30.68 o 
   1   3  -4      950.67      997.55     11.85 o 
   2   3  -4      122.36      123.24      5.61 o 
   3   3  -4      761.15      727.01     12.80 o 
   4   3  -4      450.90      465.71     11.02 o 
   5   3  -4      100.84      104.15      7.26 o 
   6   3  -4       31.36       24.56      5.55 o 
   7   3  -4      168.95      171.80     11.66 o 
   8   3  -4      755.14      710.24     19.32 o 
   9   3  -4      693.62      661.62     19.69 o 
  10   3  -4       47.89       61.20     14.59 o 
  11   3  -4      183.65      190.32     14.48 o 
  12   3  -4       49.66       38.91      8.92 o 
  13   3  -4       49.10       38.17     10.21 o 
  14   3  -4       17.22        8.84      8.84 o 
  15   3  -4       40.03       31.96     11.10 o 
   0   4  -4      692.14      669.53     15.97 o 
   1   4  -4      471.87      477.09      9.18 o 
   2   4  -4      181.28      179.91      6.61 o 
   3   4  -4       15.40       16.82      4.23 o 
   4   4  -4      206.35      204.68      9.19 o 
   5   4  -4      338.47      344.35     13.26 o 
   6   4  -4      416.40      407.68     14.87 o 
   7   4  -4      101.59       72.15      9.28 o 
   8   4  -4      120.50      112.16     11.28 o 
   9   4  -4      252.98      245.20     14.69 o 
  10   4  -4        1.45       -4.27      5.41 o 
  11   4  -4       18.43        9.29      8.05 o 
  12   4  -4       75.29       77.74     11.57 o 
  13   4  -4        0.29       -2.79      6.41 o 
  14   4  -4        9.85        3.08      8.64 o 
   0   5  -4       26.47       29.26      6.83 o 
   1   5  -4      554.85      511.13     11.59 o 
   2   5  -4        0.07        1.43      3.97 o 
   3   5  -4       77.30       84.17      8.74 o 
   4   5  -4      250.22      231.36     11.93 o 
   5   5  -4      331.96      324.01     15.65 o 
   6   5  -4       24.63       24.74      7.08 o 
   7   5  -4      185.64      181.08     19.14 o 
   8   5  -4       68.08       89.25     14.85 o 
   9   5  -4      400.25      378.24     16.96 o 
  10   5  -4       54.34       49.29      9.84 o 
  11   5  -4       21.30       22.69      7.92 o 
  12   5  -4       16.93        4.05      7.17 o 
   0   6  -4      566.82      597.01     26.95 o 
   1   6  -4       93.78       97.75     13.54 o 
   2   6  -4        2.66        4.45      5.07 o 
   3   6  -4        1.34        1.05      5.46 o 
   4   6  -4      110.66      128.02     17.07 o 
   5   6  -4       46.53       58.20      8.83 o 
   6   6  -4       43.62       46.50      9.13 o 
   7   6  -4        4.51        6.61      6.36 o 
   8   6  -4        0.69        2.42      7.08 o 
   9   6  -4       59.90       66.37     11.17 o 
  10   6  -4        2.03        8.89      6.85 o 
   0   7  -4      109.37      141.14     78.00 o 
   1   7  -4       75.60       96.65     25.78 o 
   2   7  -4       34.39       49.03     18.11 o 
   3   7  -4        8.05       25.73      7.34 o 
   4   7  -4        2.31       17.56      7.88 o 
   5   7  -4       40.94       69.24     17.20 o 
   6   7  -4       15.22       14.96      7.00 o 
   7   7  -4        5.78       21.17     13.03 o 
   2   0  -3    18082.29    17729.39    249.78 o 
   4   0  -3     1387.86     1417.82     18.74 o 
   6   0  -3     2848.44     2946.88     29.54 o 
   8   0  -3      956.08      963.96     18.08 o 
  10   0  -3      192.54      201.87     12.02 o 
  12   0  -3       67.49       65.37      9.60 o 
  14   0  -3        5.23        5.92      8.22 o 
  16   0  -3      151.44      209.08     30.50 o 
   1   1  -3     2062.50     2023.58     22.91 o 
   2   1  -3     4792.79     4824.54     32.94 o 
   3   1  -3      600.49      551.90      8.07 o 
   4   1  -3       13.43       18.87      2.94 o 
   5   1  -3      124.15      125.93      5.35 o 
   6   1  -3      112.42       98.49      5.68 o 
   7   1  -3     2487.07     2480.31     24.54 o 
   8   1  -3      472.00      502.32     11.71 o 
   9   1  -3      315.32      301.80     10.53 o 
  10   1  -3      234.82      238.52      8.63 o 
  11   1  -3      654.01      650.74     14.64 o 
  12   1  -3       85.87       78.36      7.47 o 
  13   1  -3      175.46      180.70     13.28 o 
  14   1  -3       24.69        9.56      7.56 o 
  15   1  -3       21.58        3.81      8.78 o 
  16   1  -3        1.23       -0.02      7.06 o 
   1   2  -3     1035.29     1063.79     14.16 o 
   2   2  -3     1305.52     1207.23     16.34 o 
   3   2  -3     1242.20     1287.96     19.61 o 
   4   2  -3     1663.14     1682.97     22.00 o 
   5   2  -3      512.66      518.91      8.59 o 
   6   2  -3      136.69      126.04      9.70 o 
   7   2  -3      188.39      193.83      8.31 o 
   8   2  -3      209.71      207.33      8.33 o 
   9   2  -3      208.11      194.41      9.11 o 
  10   2  -3      340.49      327.51     11.51 o 
  11   2  -3      230.51      228.74     13.90 o 
  12   2  -3      159.21      171.81     15.95 o 
  13   2  -3       44.65       34.18      9.47 o 
  14   2  -3        6.11        1.57      6.77 o 
  15   2  -3        6.65        4.08      7.12 o 
   1   3  -3      845.55      897.00      9.40 o 
   2   3  -3      455.79      412.37      7.58 o 
   3   3  -3      274.55      268.52      7.77 o 
   4   3  -3      228.68      229.97      7.93 o 
   5   3  -3      116.10      106.98      9.60 o 
   6   3  -3      838.68      810.67     15.45 o 
   7   3  -3      595.00      592.00     16.84 o 
   8   3  -3      119.27      121.25     10.42 o 
   9   3  -3       28.32       36.66      7.46 o 
  10   3  -3      507.59      454.04     16.98 o 
  11   3  -3       36.12       31.82      7.82 o 
  12   3  -3       76.72       64.97      9.82 o 
  13   3  -3       95.11       99.32     20.52 o 
  14   3  -3       92.07       94.64     18.34 o 
  15   3  -3       11.55       22.53      9.73 o 
   1   4  -3      703.38      721.93      9.33 o 
   2   4  -3      954.86      949.35     13.83 o 
   3   4  -3      883.46      901.42     17.13 o 
   4   4  -3      179.18      186.72      7.91 o 
   5   4  -3      333.73      342.81     10.71 o 
   6   4  -3      294.60      278.45     12.81 o 
   7   4  -3       86.29       76.02      8.80 o 
   8   4  -3      233.61      220.82     14.52 o 
   9   4  -3      211.18      232.60     15.41 o 
  10   4  -3       59.97       51.18      8.70 o 
  11   4  -3       29.53       36.05      9.03 o 
  12   4  -3       28.48       34.92      8.50 o 
  13   4  -3        2.81       -1.90      6.40 o 
  14   4  -3        8.31        1.37      7.98 o 
   1   5  -3      987.79      969.86     13.21 o 
   2   5  -3      467.85      444.49      9.28 o 
   3   5  -3      230.69      235.53      7.75 o 
   4   5  -3       51.26       56.15      7.63 o 
   5   5  -3      139.20      140.95     13.03 o 
   6   5  -3       60.08       77.83     12.21 o 
   7   5  -3      301.74      293.17     14.98 o 
   8   5  -3       96.37      115.99     12.22 o 
   9   5  -3      212.27      211.37     15.69 o 
  10   5  -3       34.86       47.87      9.77 o 
  11   5  -3        4.63       -2.49      5.93 o 
  12   5  -3        2.00       -9.18      5.98 o 
   1   6  -3       33.67       35.58      5.36 o 
   2   6  -3      107.80      117.98     11.69 o 
   3   6  -3        8.46        9.36      4.89 o 
   4   6  -3      105.70      117.93     10.69 o 
   5   6  -3      125.81      109.62     11.00 o 
   6   6  -3       39.38       50.14      9.28 o 
   7   6  -3       12.08        9.19      7.55 o 
   8   6  -3       37.29       56.33     14.40 o 
   9   6  -3        6.97        0.32     10.43 o 
  10   6  -3       97.44       95.68     16.26 o 
   1   7  -3       50.33       69.42     17.48 o 
   2   7  -3       91.87       77.62     11.24 o 
   3   7  -3        0.43        4.92      6.75 o 
   4   7  -3       19.66       23.77      7.49 o 
   5   7  -3       85.67       95.62     14.15 o 
   6   7  -3       11.33       17.17      9.47 o 
   7   7  -3        5.71        7.74      7.41 o 
   0   0  -2     1101.45     1045.99     23.60 o 
   2   0  -2     6133.57     6448.40     95.11 o 
   4   0  -2     4876.37     4895.58     42.41 o 
   6   0  -2      703.65      675.56     13.13 o 
   8   0  -2     2001.98     1992.57     27.21 o 
  10   0  -2       41.88       48.85      7.90 o 
  12   0  -2      632.19      662.71     21.75 o 
  14   0  -2       82.89       85.80     11.88 o 
  16   0  -2       34.65       54.49     18.99 o 
   0   1  -2      117.87      113.87      6.45 o 
   1   1  -2      976.99     1013.56     11.66 o 
   2   1  -2     2493.90     2572.84     22.06 o 
   3   1  -2     8322.55     8197.71     45.86 o 
   4   1  -2      183.05      190.42      6.37 o 
   5   1  -2      168.23      149.62      5.57 o 
   6   1  -2      327.77      353.67      7.39 o 
   7   1  -2     1201.42     1195.19     14.16 o 
   8   1  -2       65.97       61.46      4.85 o 
   9   1  -2      952.00      922.86     14.16 o 
  10   1  -2      176.81      185.60      7.70 o 
  11   1  -2      150.40      155.21      9.22 o 
  12   1  -2        4.09        2.94      3.61 o 
  13   1  -2      266.54      274.38     19.37 o 
  14   1  -2       12.73       11.05      6.15 o 
  15   1  -2      172.79      170.53     16.89 o 
  16   1  -2        2.12        4.44      7.88 o 
   0   2  -2     2585.55     2649.60     25.32 o 
   1   2  -2      441.88      436.68      6.05 o 
   2   2  -2     1537.89     1476.58     15.71 o 
   3   2  -2      617.22      660.53     10.18 o 
   4   2  -2     1458.61     1460.17     19.97 o 
   5   2  -2      578.12      599.76     11.21 o 
   6   2  -2      568.10      509.93     10.16 o 
   7   2  -2       60.65       58.19      5.18 o 
   8   2  -2     1054.71     1042.00     24.90 o 
   9   2  -2      102.14      110.91      7.97 o 
  10   2  -2      805.55      808.41     17.26 o 
  11   2  -2       51.87       51.74      6.92 o 
  12   2  -2      277.41      275.44     17.80 o 
  13   2  -2       30.27       30.16      8.88 o 
  14   2  -2       81.29       96.72     13.60 o 
  15   2  -2        8.93        3.67     10.73 o 
  16   2  -2       18.87       18.18      9.12 o 
   0   3  -2      875.59      890.04     10.60 o 
   1   3  -2      330.87      331.89      5.42 o 
   2   3  -2      186.01      223.55      5.33 o 
   3   3  -2      644.56      643.62     10.55 o 
   4   3  -2      982.51      944.01     14.00 o 
   5   3  -2       64.30       65.88      5.75 o 
   6   3  -2       45.55       49.91      5.74 o 
   7   3  -2       59.97       49.53      6.90 o 
   8   3  -2       24.10       34.00      7.30 o 
   9   3  -2      508.57      495.24     17.05 o 
  10   3  -2      228.63      219.46     13.72 o 
  11   3  -2      173.26      155.32     13.31 o 
  12   3  -2      177.14      162.04     13.82 o 
  13   3  -2       29.38       31.85      9.58 o 
  14   3  -2        3.81       -0.27      6.74 o 
  15   3  -2       52.71       67.35     12.98 o 
   0   4  -2      553.87      516.45     13.60 o 
   1   4  -2       98.16       95.88      4.11 o 
   2   4  -2      251.69      251.86      5.11 o 
   3   4  -2      113.87      117.74      7.29 o 
   4   4  -2      168.89      179.65      7.74 o 
   5   4  -2      193.47      199.25      8.61 o 
   6   4  -2      120.32      113.20     12.14 o 
   7   4  -2       18.30       10.84      7.55 o 
   8   4  -2       23.24       21.25      6.66 o 
   9   4  -2      149.96      148.62     12.40 o 
  10   4  -2      190.27      191.32     14.42 o 
  11   4  -2       63.02       57.87     10.13 o 
  12   4  -2      110.61      116.05     12.72 o 
  13   4  -2       51.73       57.26     10.08 o 
  14   4  -2       19.65       19.16     13.88 o 
   0   5  -2       47.36       49.33      5.74 o 
   1   5  -2      228.62      233.90      6.96 o 
   2   5  -2      138.82      135.35      6.22 o 
   3   5  -2        9.70        9.32      3.56 o 
   4   5  -2      141.28      132.17      7.95 o 
   5   5  -2      154.12      169.54     11.93 o 
   6   5  -2       30.27       30.61      6.63 o 
   7   5  -2       26.48       27.48      6.87 o 
   8   5  -2       15.53       11.00      6.46 o 
   9   5  -2      188.37      216.43     15.56 o 
  10   5  -2       28.10       21.54      7.39 o 
  11   5  -2       69.36       80.24     11.53 o 
  12   5  -2       17.16       19.20      8.54 o 
   0   6  -2      376.74      365.74     13.71 o 
   1   6  -2       12.25        9.99      4.28 o 
   2   6  -2      281.02      265.52      8.91 o 
   3   6  -2      144.48      146.05     16.33 o 
   4   6  -2      320.41      319.20     13.95 o 
   5   6  -2       13.14       10.18      8.09 o 
   6   6  -2      151.87      160.85     13.03 o 
   7   6  -2        7.33        6.61      6.10 o 
   8   6  -2       36.70       29.25      7.95 o 
   9   6  -2       24.54       18.04      7.42 o 
  10   6  -2        3.74        4.14      6.38 o 
  11   6  -2        9.23        4.65      6.90 o 
   0   7  -2       15.82       13.54      9.41 o 
   1   7  -2       68.27      142.39     27.14 o 
   2   7  -2       91.91       98.18     13.77 o 
   3   7  -2       53.08       46.45     13.42 o 
   4   7  -2       62.79       58.10     13.38 o 
   5   7  -2       75.35       85.95     11.56 o 
   6   7  -2       17.84       20.98      7.42 o 
   7   7  -2       19.54       13.58      9.00 o 
   8   7  -2        6.21        4.02     10.47 o 
   2   0  -1     1288.11     1336.48     19.32 o 
   4   0  -1     1307.90     1211.34     19.92 o 
   6   0  -1     1456.74     1481.92     19.35 o 
   8   0  -1     1653.76     1746.08     24.04 o 
  10   0  -1     1100.83     1121.08     25.23 o 
  12   0  -1      112.22      103.30     16.84 o 
  14   0  -1      267.03      253.85     16.57 o 
  16   0  -1      109.09      134.69     25.88 o 
   1   1  -1     1184.15     1121.79      9.84 o 
   2   1  -1     4465.78     4645.88     30.07 o 
   3   1  -1     1411.16     1397.74     12.79 o 
   4   1  -1       77.11       82.72      4.38 o 
   5   1  -1      523.48      516.54      9.59 o 
   6   1  -1     1183.15     1227.46     17.13 o 
   7   1  -1     1878.23     1878.76     18.37 o 
   8   1  -1       75.50       82.87      5.39 o 
   9   1  -1       53.82       57.47      5.10 o 
  10   1  -1       99.57      104.73      6.90 o 
  11   1  -1      226.47      229.43      9.36 o 
  12   1  -1       66.74       72.21      8.82 o 
  13   1  -1       42.10       47.46      7.85 o 
  14   1  -1        1.58        2.26      5.24 o 
  15   1  -1       80.93       86.95     12.63 o 
  16   1  -1        8.42        4.69     11.25 o 
   1   2  -1     3150.75     3207.40     32.56 o 
   2   2  -1     1892.28     1813.30     14.95 o 
   3   2  -1     1059.98     1052.94     11.78 o 
   4   2  -1      195.18      168.59      4.60 o 
   5   2  -1      198.46      199.68      6.28 o 
   6   2  -1      466.76      463.39      9.97 o 
   7   2  -1      742.71      694.96     19.37 o 
   8   2  -1      401.37      410.69     11.14 o 
   9   2  -1      276.44      267.74     10.02 o 
  10   2  -1      399.21      404.86     12.81 o 
  11   2  -1      639.12      635.80     22.59 o 
  12   2  -1        8.67        9.54      5.91 o 
  13   2  -1       28.74       21.39      8.29 o 
  14   2  -1       90.91       97.02     13.60 o 
  15   2  -1       45.28       63.62     11.83 o 
  16   2  -1       69.36       76.67     13.51 o 
   1   3  -1     2810.68     2807.38     19.76 o 
   2   3  -1     3767.45     3975.03     28.46 o 
   3   3  -1     1541.85     1748.04     17.10 o 
   4   3  -1     1042.48     1186.94     13.32 o 
   5   3  -1       85.94       82.05      4.04 o 
   6   3  -1      716.79      679.94     10.50 o 
   7   3  -1      314.95      310.40      8.90 o 
   8   3  -1       34.58       37.29      6.68 o 
   9   3  -1       77.07       72.50      8.97 o 
  10   3  -1      386.57      366.89     17.66 o 
  11   3  -1      112.43      107.97     11.47 o 
  12   3  -1       14.97       26.64      7.25 o 
  13   3  -1      121.02      118.87     16.66 o 
  14   3  -1       16.84       14.54     14.26 o 
  15   3  -1       27.83       26.93     14.78 o 
   1   4  -1        2.85        3.04      2.14 o 
   2   4  -1      386.83      382.04      9.23 o 
   3   4  -1      639.40      627.83     12.01 o 
   4   4  -1      437.17      416.00      7.75 o 
   5   4  -1       66.81       69.37      6.04 o 
   6   4  -1       21.15       22.32      5.02 o 
   7   4  -1      931.13      880.70     20.96 o 
   8   4  -1      570.15      521.21     17.46 o 
   9   4  -1      205.87      187.41     13.80 o 
  10   4  -1       26.31       23.56      8.74 o 
  11   4  -1      124.50      132.60     13.05 o 
  12   4  -1       10.29       13.32      7.32 o 
  13   4  -1       50.84       45.15      9.76 o 
  14   4  -1        9.14       16.78      9.38 o 
   1   5  -1      188.57      201.30      6.80 o 
   2   5  -1      282.19      274.64      8.90 o 
   3   5  -1       74.09       66.95      7.33 o 
   4   5  -1      148.85      186.49     14.06 o 
   5   5  -1       53.04       53.62      5.86 o 
   6   5  -1       32.17       31.79      7.31 o 
   7   5  -1      181.74      195.49     13.62 o 
   8   5  -1      140.77      135.02     12.21 o 
   9   5  -1        1.04       -8.98      4.49 o 
  10   5  -1       48.60       34.65      8.51 o 
  11   5  -1        9.36        3.57      7.07 o 
  12   5  -1       30.34       38.52      9.70 o 
  13   5  -1       43.68       51.75     10.87 o 
   1   6  -1      264.78      253.92      8.23 o 
   2   6  -1      334.09      338.40     11.90 o 
   3   6  -1      285.23      266.67     13.73 o 
   4   6  -1       54.40       65.91      8.67 o 
   5   6  -1        0.41       -2.38      5.44 o 
   6   6  -1       47.05       49.93      8.56 o 
   7   6  -1       15.93       17.86      6.94 o 
   8   6  -1       78.74       89.82     11.39 o 
   9   6  -1        0.11       13.21      8.21 o 
  10   6  -1        0.14        4.47      6.74 o 
  11   6  -1       14.49       17.04      8.05 o 
   1   7  -1       21.34       28.14     10.53 o 
   2   7  -1       11.45       14.43      4.99 o 
   3   7  -1        8.16       17.33      6.95 o 
   4   7  -1       71.43       88.70      9.62 o 
   5   7  -1        9.79       21.37      9.14 o 
   6   7  -1       19.82       18.81      7.87 o 
   7   7  -1       47.02       70.59     14.53 o 
   8   7  -1       11.45       16.19     12.58 o 
   2   0   0    12194.41    12519.09    153.77 o 
   4   0   0     4284.77     4239.86     51.33 o 
   6   0   0     2438.28     2540.05     30.78 o 
   8   0   0      838.77      902.05     17.30 o 
  10   0   0        6.30        5.30      4.63 o 
  12   0   0      468.11      409.05     21.18 o 
  14   0   0       81.73      100.38     14.89 o 
  16   0   0        8.91       26.47     12.21 o 
   0   1   0      178.31      161.20      6.76 o 
   1   1   0      315.18      284.03      7.69 o 
   2   1   0     1370.96     1356.42     13.25 o 
   3   1   0      783.94      749.53     14.92 o 
   4   1   0      176.38      192.12      5.83 o 
   5   1   0    11802.69    11913.46     93.51 o 
   6   1   0       14.61       11.58      3.07 o 
   7   1   0      949.58     1074.65     13.64 o 
   8   1   0       76.02       83.82      5.40 o 
   9   1   0     1966.21     1957.75     34.32 o 
  10   1   0        5.59        4.31      3.10 o 
  11   1   0        0.42       -2.67      3.95 o 
  12   1   0       17.59       14.13      5.92 o 
  13   1   0        2.26        2.29      4.86 o 
  14   1   0       46.05       28.56      8.70 o 
  15   1   0      180.16      180.36     16.25 o 
  16   1   0        2.51        4.48      7.08 o 
   0   2   0     8656.73     8627.02    166.86 o 
   1   2   0        7.18        4.75      1.89 o 
   2   2   0       75.39       78.09      4.22 o 
   3   2   0      108.23      119.86      4.12 o 
   4   2   0     2377.46     2418.69     18.92 o 
   5   2   0       97.67       93.93      6.57 o 
   6   2   0      226.98      217.77      7.39 o 
   7   2   0      336.84      356.90      9.72 o 
   8   2   0      146.49      137.77      7.81 o 
   9   2   0      282.86      280.00     10.39 o 
  10   2   0        3.14        7.40      4.61 o 
  11   2   0      244.11      228.11     11.13 o 
  12   2   0       33.21       24.34      6.04 o 
  13   2   0      196.83      175.03     16.73 o 
  14   2   0      113.93      114.99     14.29 o 
  15   2   0        0.31       -4.41      6.41 o 
  16   2   0        1.11        8.54      7.94 o 
   0   3   0      188.04      189.41      7.75 o 
   1   3   0       18.32       21.47      2.44 o 
   2   3   0      171.71      196.34      6.35 o 
   3   3   0     1647.27     1596.50     16.94 o 
   4   3   0        5.08       10.82      2.84 o 
   5   3   0     1184.78     1195.14     13.45 o 
   6   3   0      382.66      416.40     10.49 o 
   7   3   0      103.60      104.24      5.96 o 
   8   3   0      215.22      218.27      8.92 o 
   9   3   0      527.97      519.09     17.46 o 
  10   3   0      138.08      141.83     12.19 o 
  11   3   0      315.02      330.43     15.45 o 
  12   3   0       13.31        4.87      5.16 o 
  13   3   0        1.44        3.93      6.22 o 
  14   3   0       13.91        7.87      7.52 o 
  15   3   0       40.30       37.70     11.11 o 
   0   4   0      352.17      409.17     12.46 o 
   1   4   0     1506.80     1539.88     13.58 o 
   2   4   0      582.63      607.05      9.60 o 
   3   4   0       85.76       76.97      5.78 o 
   4   4   0        2.86       -1.12      3.36 o 
   5   4   0       39.07       44.52      4.35 o 
   6   4   0      132.69      141.71     15.26 o 
   7   4   0      358.21      336.42     14.31 o 
   8   4   0     2022.31     1869.42     31.98 o 
   9   4   0       66.61       79.89     10.12 o 
  10   4   0      172.50      177.61     14.00 o 
  11   4   0       38.77       35.30      8.40 o 
  12   4   0       65.84       59.18     10.19 o 
  13   4   0        0.09       -2.68      8.52 o 
  14   4   0       37.77       20.18     11.01 o 
   0   5   0      960.35      939.40     15.56 o 
   1   5   0      725.31      724.32     10.39 o 
   2   5   0       69.99       70.57      5.13 o 
   3   5   0      397.48      370.40     12.52 o 
   4   5   0        9.32        4.85      4.42 o 
   5   5   0       45.95       58.96      7.31 o 
   6   5   0       44.74       45.44      7.37 o 
   7   5   0        4.66       11.46      5.51 o 
   8   5   0      157.80      155.11     22.18 o 
   9   5   0       41.12       30.30      7.30 o 
  10   5   0       45.66       33.23      7.81 o 
  11   5   0       13.20       19.92      8.38 o 
  12   5   0        5.30        8.68      7.73 o 
  13   5   0        0.02        1.47      7.28 o 
   0   6   0       34.50       33.73      5.13 o 
   1   6   0      285.28      290.74     10.38 o 
   2   6   0      107.64      134.05     12.73 o 
   3   6   0       23.40       26.67      5.72 o 
   4   6   0      222.65      221.38     13.39 o 
   5   6   0       32.20       39.01      7.44 o 
   6   6   0      136.82      193.53     13.75 o 
   7   6   0       39.57       43.21      8.37 o 
   8   6   0      182.97      210.81     26.52 o 
   9   6   0        7.90       13.02      7.49 o 
  10   6   0       12.98       13.12      7.29 o 
  11   6   0       41.10       32.19     11.05 o 
   0   7   0        0.58        6.78     13.38 o 
   1   7   0       70.74       80.90     17.51 o 
   2   7   0        0.13       11.77     13.10 o 
   3   7   0       92.43      120.16     14.31 o 
   4   7   0       43.27       69.80     14.35 o 
   5   7   0        1.75       10.85     13.40 o 
   6   7   0       32.95       37.83     10.50 o 
   7   7   0        6.76        1.83      9.48 o 
   8   7   0        3.24        2.52      6.56 o 
   2   8   0       10.43      322.19     30.94 o 
   2   0   1     1298.53     1314.28     23.57 o 
   4   0   1     1253.41     1173.36     18.25 o 
   6   0   1     1442.93     1515.08     32.63 o 
   8   0   1     1592.38     1717.57     24.29 o 
  10   0   1     1117.76     1095.80     25.20 o 
  12   0   1      110.34      134.85     13.43 o 
  14   0   1      278.29      281.02     17.44 o 
  16   0   1      107.40      114.40     24.56 o 
   1   1   1     1122.17     1068.54     10.16 o 
   2   1   1     4464.70     4607.59     31.24 o 
   3   1   1     1378.74     1331.24     13.66 o 
   4   1   1       76.80       90.82      4.82 o 
   5   1   1      484.03      466.96      9.50 o 
   6   1   1     1183.06     1223.54     16.29 o 
   7   1   1     1847.45     1883.63     19.98 o 
   8   1   1       75.66       86.62      5.50 o 
   9   1   1       56.53       64.13      5.36 o 
  10   1   1       95.67       96.98      6.74 o 
  11   1   1      228.33      240.01      9.10 o 
  12   1   1       66.17       63.52      8.27 o 
  13   1   1       43.58       55.54      8.00 o 
  14   1   1        1.53        7.46      5.70 o 
  15   1   1       80.95       99.50     18.53 o 
  16   1   1        8.58        5.77      7.30 o 
   1   2   1     3143.86     3184.74     18.99 o 
   2   2   1     1890.61     1819.58     23.33 o 
   3   2   1     1090.18     1071.17     11.26 o 
   4   2   1      195.09      163.22      5.33 o 
   5   2   1      195.53      201.59      6.36 o 
   6   2   1      466.79      485.18     13.23 o 
   7   2   1      739.76      716.20     13.68 o 
   8   2   1      418.88      411.71     11.42 o 
   9   2   1      282.73      270.84     11.04 o 
  10   2   1      401.15      412.65     13.10 o 
  11   2   1      653.15      640.02     25.43 o 
  12   2   1        8.03        8.37      4.79 o 
  13   2   1       26.91       32.25      7.12 o 
  14   2   1       93.83      104.73     13.84 o 
  15   2   1       44.65       44.82     10.52 o 
  16   2   1       69.12       91.90     20.48 o 
   1   3   1     2781.08     2778.59     17.64 o 
   2   3   1     3703.96     3855.73     28.59 o 
   3   3   1     1546.76     1756.12     18.43 o 
   4   3   1     1045.92     1180.67     12.34 o 
   5   3   1       94.10       94.23      5.21 o 
   6   3   1      725.15      706.05     15.04 o 
   7   3   1      316.55      314.05      8.74 o 
   8   3   1       33.54       26.33      4.79 o 
   9   3   1       74.73       80.73      9.92 o 
  10   3   1      383.84      345.42     15.32 o 
  11   3   1      111.24      101.78     11.28 o 
  12   3   1       15.46       12.13      6.84 o 
  13   3   1      115.91      112.73     12.58 o 
  14   3   1       15.92       14.44      8.00 o 
  15   3   1       27.31       11.08      8.61 o 
   1   4   1        1.95        3.78      2.25 o 
   2   4   1      382.78      369.25      7.83 o 
   3   4   1      634.28      630.53     12.68 o 
   4   4   1      435.36      406.67     10.47 o 
   5   4   1       68.66       70.36      5.28 o 
   6   4   1       21.26       27.60      4.11 o 
   7   4   1      923.60      887.88     21.57 o 
   8   4   1      572.94      510.17     17.92 o 
   9   4   1      209.93      202.34     14.30 o 
  10   4   1       23.94       18.19      7.25 o 
  11   4   1      126.64      133.12     13.31 o 
  12   4   1       10.19        8.22      7.65 o 
  13   4   1       49.98       45.54     10.20 o 
  14   4   1        9.61        4.45      7.96 o 
   1   5   1      186.05      188.48      6.70 o 
   2   5   1      277.38      274.62      7.96 o 
   3   5   1       69.20       75.00      6.77 o 
   4   5   1      149.52      173.48     11.11 o 
   5   5   1       53.19       49.01      7.55 o 
   6   5   1       31.55       43.07      7.64 o 
   7   5   1      176.18      194.28     13.47 o 
   8   5   1      139.09      138.98     17.20 o 
   9   5   1        1.31        1.20      5.95 o 
  10   5   1       49.96       56.85     10.09 o 
  11   5   1        9.10       16.57      7.85 o 
  12   5   1       30.91       45.16     10.41 o 
  13   5   1       44.38       33.47     10.31 o 
   1   6   1      266.88      266.25      8.69 o 
   2   6   1      333.58      357.87     11.97 o 
   3   6   1      282.07      263.06     11.18 o 
   4   6   1       51.61       59.65      8.10 o 
   5   6   1        0.27       -3.47      4.70 o 
   6   6   1       45.85       46.64      8.43 o 
   7   6   1       17.37       20.68      6.95 o 
   8   6   1       78.02       77.21     10.70 o 
   9   6   1        0.07        6.33      7.99 o 
  10   6   1        0.24        8.86      6.83 o 
  11   6   1       14.56       33.60      9.66 o 
   1   7   1       20.03       47.48     25.96 o 
   2   7   1       11.62       19.11      9.59 o 
   3   7   1        7.54       26.49     12.94 o 
   4   7   1       71.59       90.31      9.45 o 
   5   7   1        9.05       26.72     11.33 o 
   6   7   1       19.00       21.42     10.76 o 
   7   7   1       46.84       62.47     18.76 o 
   8   7   1       11.66       13.68      7.25 o 
   0   0   2     1196.62     1140.34     17.15 o 
   4   0   2     4880.46     4911.02     49.71 o 
   6   0   2      697.46      709.76     14.36 o 
   8   0   2     2008.11     1951.16     27.86 o 
  10   0   2       38.57       36.34      7.08 o 
  12   0   2      642.89      687.80     24.08 o 
  14   0   2       78.06       76.09     11.72 o 
  16   0   2       33.39       31.01     16.21 o 
   0   1   2      128.51      130.98      5.48 o 
   1   1   2      916.73      956.62      8.32 o 
   2   1   2     2490.37     2499.56     16.92 o 
   3   1   2     8374.70     8282.11     53.46 o 
   4   1   2      182.72      184.39      6.15 o 
   5   1   2      168.61      148.98      9.91 o 
   6   1   2      326.63      363.20      7.75 o 
   7   1   2     1207.88     1239.16     15.04 o 
   8   1   2       67.39       63.48      4.88 o 
   9   1   2      960.00      930.31     14.78 o 
  10   1   2      176.09      184.79      8.31 o 
  11   1   2      140.56      140.28      8.95 o 
  12   1   2        3.57        3.50      4.82 o 
  13   1   2      262.69      265.12     14.46 o 
  14   1   2       12.71        3.24      5.45 o 
  15   1   2      173.93      189.96     15.70 o 
  16   1   2        2.04        4.26      5.66 o 
   0   2   2     2646.42     2650.30     30.13 o 
   1   2   2      429.05      426.05      7.09 o 
   2   2   2     1521.60     1455.86     14.66 o 
   3   2   2      635.20      660.58      8.42 o 
   4   2   2     1469.17     1466.50     14.23 o 
   5   2   2      575.15      597.70     14.65 o 
   6   2   2      542.29      513.15     11.24 o 
   7   2   2       66.19       64.16      5.70 o 
   8   2   2     1056.25     1015.95     23.46 o 
   9   2   2       97.02       97.75      8.01 o 
  10   2   2      795.29      769.12     17.45 o 
  11   2   2       52.64       36.12      6.37 o 
  12   2   2      289.02      293.49     12.67 o 
  13   2   2       31.99       35.36      7.58 o 
  14   2   2       80.62       90.10     13.28 o 
  15   2   2        8.98        9.50      7.84 o 
  16   2   2       18.39       28.30     13.17 o 
   0   3   2      864.35      869.62     22.71 o 
   1   3   2      333.11      334.03      5.75 o 
   2   3   2      187.54      227.14      5.74 o 
   3   3   2      621.87      622.86     11.14 o 
   4   3   2      990.67      944.29     11.34 o 
   5   3   2       71.03       76.17      5.05 o 
   6   3   2       44.15       50.07      4.66 o 
   7   3   2       61.36       58.20      5.71 o 
   8   3   2       29.14       42.17      5.73 o 
   9   3   2      490.63      503.40     22.59 o 
  10   3   2      227.68      203.75     12.33 o 
  11   3   2      182.53      167.64     13.64 o 
  12   3   2      179.16      170.53     14.37 o 
  13   3   2       29.81       22.62      7.30 o 
  14   3   2        3.98        4.80      6.69 o 
  15   3   2       51.90       58.18     11.89 o 
   0   4   2      550.94      525.10     12.15 o 
   1   4   2       99.45       93.37      4.37 o 
   2   4   2      259.25      270.89      6.07 o 
   3   4   2      105.28      109.29      5.32 o 
   4   4   2      173.50      174.36      8.35 o 
   5   4   2      191.15      203.08      7.39 o 
   6   4   2      119.74      117.36      7.36 o 
   7   4   2       20.38       29.04      5.34 o 
   8   4   2       24.74       27.61      6.98 o 
   9   4   2      158.72      180.89     18.89 o 
  10   4   2      191.30      180.46     14.05 o 
  11   4   2       61.71       63.21     10.20 o 
  12   4   2      106.48      114.80     13.40 o 
  13   4   2       51.81       64.40     10.91 o 
  14   4   2       20.23       22.63     10.37 o 
   0   5   2       43.58       45.88      6.40 o 
   1   5   2      235.13      240.02      6.41 o 
   2   5   2      141.70      151.37      6.93 o 
   3   5   2       10.15        6.90      3.96 o 
   4   5   2      143.62      145.39      9.21 o 
   5   5   2      154.79      179.75     12.13 o 
   6   5   2       28.26       41.09      6.06 o 
   7   5   2       26.14       28.41      7.15 o 
   8   5   2       16.92       19.74      7.12 o 
   9   5   2      190.98      210.48     20.17 o 
  10   5   2       29.35       16.06      8.70 o 
  11   5   2       68.29       80.55     11.68 o 
  12   5   2       16.64       13.96      9.69 o 
   0   6   2      366.28      346.68     10.41 o 
   1   6   2       11.72       15.64      4.09 o 
   2   6   2      283.81      281.50     10.80 o 
   3   6   2      146.40      152.65     10.31 o 
   4   6   2      332.65      313.02     19.62 o 
   5   6   2       12.35       12.14      6.15 o 
   6   6   2      153.02      172.29     13.28 o 
   7   6   2        6.94       17.03      6.61 o 
   8   6   2       34.66       42.62     13.65 o 
   9   6   2       23.74       20.24      8.25 o 
  10   6   2        3.73        2.96      5.94 o 
  11   6   2        9.61       17.83      8.40 o 
   0   7   2       17.00       39.79     29.49 o 
   1   7   2       70.49      183.00     20.11 o 
   2   7   2       90.77       96.54     11.44 o 
   3   7   2       50.33       44.42      8.00 o 
   4   7   2       62.20       66.63     15.25 o 
   5   7   2       72.94       66.40      9.93 o 
   6   7   2       18.62       15.25      7.33 o 
   7   7   2       19.47       19.29      8.18 o 
   8   7   2        5.75        8.32      7.50 o 
   2   0   3    18443.05    18460.07    113.63 o 
   4   0   3     1418.79     1429.39     45.76 o 
   6   0   3     2922.07     3069.20     48.21 o 
   8   0   3      942.05      973.31     27.16 o 
  10   0   3      201.11      196.70     12.44 o 
  12   0   3       71.38       71.50     10.52 o 
  14   0   3        4.53        0.22      5.82 o 
  16   0   3      152.20      220.79     33.85 o 
   1   1   3     2091.83     2100.69     15.44 o 
   2   1   3     4752.00     4832.31     40.88 o 
   3   1   3      600.06      546.48     10.98 o 
   4   1   3       13.84       18.82      4.01 o 
   5   1   3      133.38      134.48      6.10 o 
   6   1   3      111.29       95.76      6.34 o 
   7   1   3     2532.39     2496.95     22.70 o 
   8   1   3      473.73      496.97     10.51 o 
   9   1   3      309.39      281.82      8.75 o 
  10   1   3      229.10      211.32      8.42 o 
  11   1   3      653.73      629.36     16.89 o 
  12   1   3       85.51       87.11      9.89 o 
  13   1   3      166.28      187.24     14.82 o 
  14   1   3       24.74       21.99      6.89 o 
  15   1   3       21.93        8.24      6.02 o 
  16   1   3        1.20        6.13      6.35 o 
   1   2   3     1002.12     1051.51     10.77 o 
   2   2   3     1315.64     1195.20     17.87 o 
   3   2   3     1276.79     1351.43     13.98 o 
   4   2   3     1688.46     1685.16     15.94 o 
   5   2   3      506.30      516.76      9.65 o 
   6   2   3      143.81      160.28      7.41 o 
   7   2   3      180.05      170.34     10.36 o 
   8   2   3      209.83      197.53      7.13 o 
   9   2   3      212.42      209.76      9.83 o 
  10   2   3      335.19      329.43     12.17 o 
  11   2   3      234.20      221.32     12.04 o 
  12   2   3      160.23      177.57     13.12 o 
  13   2   3       45.33       47.89      8.04 o 
  14   2   3        6.64        0.69      5.70 o 
  15   2   3        6.60       22.50      8.36 o 
   1   3   3      873.24      895.51     11.13 o 
   2   3   3      454.45      426.14      8.89 o 
   3   3   3      278.64      274.41      8.12 o 
   4   3   3      222.03      237.39      6.74 o 
   5   3   3      107.94       95.78      5.74 o 
   6   3   3      827.33      824.25     16.17 o 
   7   3   3      601.80      625.48     14.06 o 
   8   3   3      118.62      118.20      8.53 o 
   9   3   3       28.42       21.91      5.29 o 
  10   3   3      492.85      458.50     14.32 o 
  11   3   3       40.71       52.26      7.14 o 
  12   3   3       75.46       70.22     12.30 o 
  13   3   3       97.88      115.05     14.85 o 
  14   3   3       92.44       98.77     21.47 o 
  15   3   3       11.51        6.16     18.50 o 
   1   4   3      717.17      734.65      9.23 o 
   2   4   3      951.43      960.25     10.96 o 
   3   4   3      890.91      927.32     15.38 o 
   4   4   3      191.14      200.14      7.31 o 
   5   4   3      320.58      324.53      8.88 o 
   6   4   3      296.16      287.91      9.08 o 
   7   4   3       91.08       83.74      7.87 o 
   8   4   3      235.57      224.86     10.56 o 
   9   4   3      208.05      212.54     15.59 o 
  10   4   3       64.15       74.86     10.51 o 
  11   4   3       27.85       22.81      7.53 o 
  12   4   3       28.69       31.35      9.04 o 
  13   4   3        2.97       -3.80      6.34 o 
  14   4   3        9.45       11.83      8.75 o 
   1   5   3      981.10      947.06     11.37 o 
   2   5   3      472.87      452.44      9.98 o 
   3   5   3      230.20      225.27      9.47 o 
   4   5   3       53.72       56.82      6.81 o 
   5   5   3      135.64      141.14      7.35 o 
   6   5   3       60.63       71.24     12.05 o 
   7   5   3      301.00      292.04     14.25 o 
   8   5   3       97.25      107.05     13.00 o 
   9   5   3      208.81      180.08     20.00 o 
  10   5   3       32.36       33.82      8.94 o 
  11   5   3        5.06        9.67      8.49 o 
  12   5   3        1.91      -12.14      6.40 o 
   1   6   3       32.17       37.66      5.52 o 
   2   6   3      111.26      130.61      7.95 o 
   3   6   3        8.91       12.88      4.81 o 
   4   6   3      107.84      110.73     10.77 o 
   5   6   3      124.31      119.89     10.85 o 
   6   6   3       40.27       54.62     12.20 o 
   7   6   3       11.71       19.92      9.84 o 
   8   6   3       36.35       47.77      9.57 o 
   9   6   3        7.31       11.79      7.06 o 
  10   6   3      100.46      101.91     21.81 o 
   1   7   3       49.71       42.32      9.75 o 
   2   7   3       88.92       62.83      9.03 o 
   3   7   3        0.22        0.24      6.71 o 
   4   7   3       20.95        7.79      7.19 o 
   5   7   3       87.45       84.83     10.98 o 
   6   7   3       11.25       12.93      7.73 o 
   7   7   3        5.70        9.65      8.58 o 
   0   0   4     2847.21     2700.53     43.74 o 
   2   0   4     2467.32     2362.29     23.90 o 
   4   0   4     3370.25     3290.47     98.04 o 
   6   0   4     5458.91     5546.19     63.13 o 
   8   0   4      293.28      282.01     11.57 o 
  10   0   4      513.78      500.50     19.10 o 
  12   0   4      121.72      147.08     15.83 o 
  14   0   4      258.93      263.99     25.05 o 
  16   0   4       16.02       21.11     14.60 o 
   0   1   4    32577.73    33528.77    308.87 o 
   1   1   4    35364.27    36450.83    323.92 o 
   2   1   4     1706.12     1777.01     15.76 o 
   3   1   4     1862.97     1794.48     18.12 o 
   4   1   4      187.70      193.44      6.60 o 
   5   1   4      163.89      159.92      8.03 o 
   6   1   4      205.23      213.62      9.14 o 
   7   1   4      639.92      670.09     13.69 o 
   8   1   4      424.66      406.83      9.78 o 
   9   1   4       34.78       39.58      5.00 o 
  10   1   4       10.73        8.04      3.61 o 
  11   1   4       73.82       76.98      7.49 o 
  12   1   4      138.54      124.42     11.94 o 
  13   1   4       18.14       24.13      7.06 o 
  14   1   4       19.11       12.43      6.64 o 
  15   1   4       37.55       38.43      8.99 o 
  16   1   4        2.83        3.09      8.24 o 
   0   2   4      475.16      465.54     12.69 o 
   1   2   4       77.42       89.52      6.37 o 
   2   2   4      890.76      949.43     10.63 o 
   3   2   4       50.88       58.01      5.47 o 
   4   2   4      505.00      530.95     10.54 o 
   5   2   4      350.76      378.12      7.50 o 
   6   2   4     1779.67     1819.28     22.21 o 
   7   2   4      121.37      124.21      9.66 o 
   8   2   4      522.33      523.95     10.89 o 
   9   2   4       71.54       73.95      7.27 o 
  10   2   4      169.61      163.04     10.19 o 
  11   2   4      119.19      122.25      9.89 o 
  12   2   4       62.23       75.97      9.83 o 
  13   2   4        5.85       -3.25      5.46 o 
  14   2   4       55.68       61.23     10.55 o 
  15   2   4       13.57        6.37      7.99 o 
   0   3   4     2564.74     2596.58     30.93 o 
   1   3   4      971.76     1008.62     11.68 o 
   2   3   4      121.01      121.73      4.68 o 
   3   3   4      752.04      746.58     12.81 o 
   4   3   4      460.87      462.42      9.25 o 
   5   3   4       99.72      106.94      6.34 o 
   6   3   4       31.30       32.06      4.66 o 
   7   3   4      173.87      182.11      9.75 o 
   8   3   4      761.66      716.72     16.26 o 
   9   3   4      685.92      655.56     16.45 o 
  10   3   4       48.19       55.53      7.19 o 
  11   3   4      188.11      176.39     11.66 o 
  12   3   4       49.03       40.49      9.34 o 
  13   3   4       49.84       39.71     20.20 o 
  14   3   4       17.07       32.83      9.41 o 
  15   3   4       39.96       31.37     10.79 o 
   0   4   4      654.38      647.43     13.76 o 
   1   4   4      481.66      461.11      8.23 o 
   2   4   4      183.71      186.30      5.86 o 
   3   4   4       14.08       17.24      4.19 o 
   4   4   4      203.19      194.04      9.29 o 
   5   4   4      355.72      365.45      9.56 o 
   6   4   4      424.47      433.50     13.01 o 
   7   4   4       99.16       91.64      8.50 o 
   8   4   4      117.44      128.54      9.60 o 
   9   4   4      253.28      258.20     18.33 o 
  10   4   4        1.80        0.93      5.10 o 
  11   4   4       19.73       25.30      8.27 o 
  12   4   4       74.90       82.34     14.51 o 
  13   4   4        0.24       -4.97      6.12 o 
  14   4   4        9.23       14.11     13.67 o 
   0   5   4       29.02       29.02      5.33 o 
   1   5   4      562.23      518.76      9.70 o 
   2   5   4        0.09       -0.84      2.99 o 
   3   5   4       77.93       83.13      7.28 o 
   4   5   4      256.51      242.07     10.20 o 
   5   5   4      322.66      306.02      9.23 o 
   6   5   4       24.16       24.70      6.49 o 
   7   5   4      187.34      222.54     15.44 o 
   8   5   4       66.33       77.25     10.66 o 
   9   5   4      394.53      392.53     18.55 o 
  10   5   4       53.67       62.98     26.62 o 
  11   5   4       21.17       23.41      9.10 o 
  12   5   4       16.90        9.56      7.08 o 
   0   6   4      568.47      539.15     22.24 o 
   1   6   4       93.42       95.63      8.95 o 
   2   6   4        2.25        6.08      4.82 o 
   3   6   4        1.38        2.41      4.03 o 
   4   6   4      104.51       93.42     10.23 o 
   5   6   4       45.66       48.87      8.71 o 
   6   6   4       45.40       51.02      9.44 o 
   7   6   4        4.11       11.78      7.22 o 
   8   6   4        0.81       -3.11      6.50 o 
   9   6   4       59.97       74.14     12.73 o 
  10   6   4        2.05       -0.59      6.15 o 
   0   7   4      110.44       99.13     12.27 o 
   1   7   4       73.75       74.42      7.30 o 
   2   7   4       34.32       25.99      7.52 o 
   3   7   4        7.90       11.51      7.07 o 
   4   7   4        2.36        2.82      6.55 o 
   5   7   4       40.06       45.65     11.02 o 
   6   7   4       15.61       15.16      7.19 o 
   7   7   4        5.72        2.84      7.30 o 
   2   0   5     2007.74     2030.24     61.95 o 
   4   0   5      635.55      604.67     16.72 o 
   6   0   5       10.72        0.98      4.38 o 
   8   0   5      510.82      503.11     14.96 o 
  10   0   5      475.67      432.63     18.38 o 
  12   0   5       59.60       56.52      9.91 o 
  14   0   5       66.30       75.04     12.13 o 
  16   0   5       58.63       25.62     16.13 o 
   1   1   5     1228.26     1203.89     13.21 o 
   2   1   5       32.93       39.32      4.21 o 
   3   1   5       20.20       18.57      3.57 o 
   4   1   5      371.61      362.38      9.87 o 
   5   1   5      393.60      390.60     10.13 o 
   6   1   5      354.04      347.14     12.29 o 
   7   1   5      699.56      677.48     17.50 o 
   8   1   5      538.21      551.92     15.49 o 
   9   1   5      134.61      155.93      8.07 o 
  10   1   5      185.63      177.30     12.39 o 
  11   1   5      310.35      319.68     11.97 o 
  12   1   5       55.72       55.22      8.46 o 
  13   1   5      202.87      246.98     15.98 o 
  14   1   5        5.48        5.00      5.78 o 
  15   1   5       18.51       17.43      7.14 o 
   1   2   5     1959.60     2194.54     18.96 o 
   2   2   5     2052.77     2119.10     16.92 o 
   3   2   5     3709.49     3939.99     42.84 o 
   4   2   5      652.12      702.47     10.46 o 
   5   2   5     1078.25     1105.51     14.14 o 
   6   2   5       56.83       74.91      6.66 o 
   7   2   5      271.41      263.48      8.16 o 
   8   2   5      616.64      605.40     14.88 o 
   9   2   5       63.09       75.12      7.73 o 
  10   2   5       13.97       17.59      5.33 o 
  11   2   5       49.86       50.31      7.35 o 
  12   2   5       23.48       14.25      5.94 o 
  13   2   5       11.34        8.88      5.41 o 
  14   2   5       37.12       41.41      9.04 o 
  15   2   5        3.13        8.52      7.02 o 
   1   3   5      654.69      657.30      9.65 o 
   2   3   5     1199.30     1145.57     12.70 o 
   3   3   5      254.14      242.52      9.54 o 
   4   3   5      141.54      143.92      7.37 o 
   5   3   5      180.66      181.55      7.59 o 
   6   3   5      569.27      549.12     13.60 o 
   7   3   5      677.20      659.54     15.39 o 
   8   3   5      412.79      432.91     13.54 o 
   9   3   5      315.55      273.06     11.49 o 
  10   3   5      296.25      288.54     11.97 o 
  11   3   5       81.66      103.74     10.78 o 
  12   3   5       18.98       19.29      5.99 o 
  13   3   5       95.86       94.18     13.97 o 
  14   3   5       40.23       41.63     10.54 o 
   1   4   5      551.52      504.79      9.58 o 
   2   4   5      519.12      538.98      9.01 o 
   3   4   5      259.04      243.27      9.15 o 
   4   4   5       17.91       24.76      5.08 o 
   5   4   5      215.19      234.56      8.79 o 
   6   4   5        6.09       -2.07      4.79 o 
   7   4   5       60.54       64.52      7.75 o 
   8   4   5      127.19      137.98     10.65 o 
   9   4   5       41.07       52.91      7.99 o 
  10   4   5       81.39       86.61     10.84 o 
  11   4   5       52.10       55.43     11.14 o 
  12   4   5        6.57       12.51      6.95 o 
  13   4   5       55.30       56.15     11.70 o 
   1   5   5       48.55       54.50      4.82 o 
   2   5   5      144.70      137.99      6.83 o 
   3   5   5       73.34       78.35      6.93 o 
   4   5   5       18.48       23.17      8.20 o 
   5   5   5       84.30       91.02      8.92 o 
   6   5   5      124.60      149.49     11.00 o 
   7   5   5       21.00       18.56      6.75 o 
   8   5   5       40.35       39.37     11.57 o 
   9   5   5       19.05       17.01      7.59 o 
  10   5   5       43.65       48.41      9.97 o 
  11   5   5        4.46        1.26      7.47 o 
  12   5   5        7.87       12.61      7.82 o 
   1   6   5        7.83        4.40      4.19 o 
   2   6   5       33.25       40.13      7.05 o 
   3   6   5       10.63       14.81      5.25 o 
   4   6   5       18.67       17.59      5.55 o 
   5   6   5       37.58       39.50      8.26 o 
   6   6   5       56.79       73.56     10.52 o 
   7   6   5       18.40       20.67     10.18 o 
   8   6   5       11.40        2.61      8.52 o 
   9   6   5       41.62       42.95     16.42 o 
  10   6   5       55.07       61.61     11.53 o 
   1   7   5       77.80       87.64      8.12 o 
   2   7   5       96.48       78.86      6.94 o 
   3   7   5      109.67      104.77     14.24 o 
   4   7   5       19.03       12.52      7.88 o 
   5   7   5       29.00       33.38      9.26 o 
   6   7   5       32.49       33.99      9.72 o 
   7   7   5        8.34       13.57      7.12 o 
   0   0   6      159.78      163.18     10.64 o 
   2   0   6      767.70      728.08     14.81 o 
   4   0   6     1721.37     1678.74     23.96 o 
   6   0   6     1789.81     1782.73     33.80 o 
   8   0   6      225.78      201.69     30.25 o 
  10   0   6      475.05      458.95     27.87 o 
  12   0   6      156.70      177.90     16.49 o 
  14   0   6      133.29      173.50     17.69 o 
   0   1   6      918.04      929.16     13.33 o 
   1   1   6      474.06      465.30      8.35 o 
   2   1   6     1133.75     1159.38     14.27 o 
   3   1   6      409.07      424.09      9.41 o 
   4   1   6      440.82      456.18     10.23 o 
   5   1   6     1064.02     1033.59     16.46 o 
   6   1   6       42.07       45.27      5.97 o 
   7   1   6      258.12      267.60     12.15 o 
   8   1   6        0.85       -1.46      5.31 o 
   9   1   6      902.44      859.67     22.11 o 
  10   1   6      161.12      161.07      9.31 o 
  11   1   6      371.57      366.39     12.96 o 
  12   1   6       32.86       36.88      7.39 o 
  13   1   6       49.14       64.96      9.79 o 
  14   1   6       21.58       18.23      6.88 o 
  15   1   6       49.26       44.26      9.34 o 
   0   2   6     1139.05     1093.46     21.68 o 
   1   2   6      864.72      888.30     12.47 o 
   2   2   6      728.57      708.64     11.11 o 
   3   2   6     1097.10     1122.46     14.50 o 
   4   2   6      165.87      170.03      8.92 o 
   5   2   6      263.39      250.47      8.10 o 
   6   2   6      230.69      222.33      9.75 o 
   7   2   6       41.32       33.45      5.67 o 
   8   2   6        9.03       11.71      3.95 o 
   9   2   6       47.12       51.15      7.10 o 
  10   2   6       79.78       78.62      8.53 o 
  11   2   6      279.63      261.83     15.25 o 
  12   2   6       99.25       95.33     11.28 o 
  13   2   6       62.20       73.68     10.61 o 
  14   2   6       84.46      100.36     12.33 o 
  15   2   6        2.16        3.32      6.35 o 
   0   3   6      193.70      178.75      8.22 o 
   1   3   6      117.93      131.79      7.42 o 
   2   3   6      140.72      139.98      5.53 o 
   3   3   6      197.59      193.92      5.78 o 
   4   3   6      182.60      173.23      8.19 o 
   5   3   6       68.88       72.83      8.07 o 
   6   3   6      280.87      260.38     10.65 o 
   7   3   6        7.89        8.16      4.34 o 
   8   3   6      162.16      183.55     11.23 o 
   9   3   6      169.80      201.36     11.49 o 
  10   3   6       38.93       40.18      6.65 o 
  11   3   6       58.01       65.40      8.48 o 
  12   3   6       77.74       79.77      9.51 o 
  13   3   6        4.04        6.03      5.42 o 
  14   3   6        7.31        8.86      9.29 o 
   0   4   6      515.73      491.09     11.76 o 
   1   4   6        3.14        5.20      2.54 o 
   2   4   6      101.94      100.68      7.56 o 
   3   4   6      429.90      390.03     11.96 o 
   4   4   6       54.51       68.72      6.74 o 
   5   4   6      247.62      255.32     10.92 o 
   6   4   6       56.48       70.00      8.21 o 
   7   4   6       17.80       21.64      5.98 o 
   8   4   6       95.77       88.92     12.24 o 
   9   4   6      127.29      137.18     13.16 o 
  10   4   6       34.64       46.98      8.70 o 
  11   4   6      139.94      122.90     15.86 o 
  12   4   6       50.59       52.40     10.83 o 
  13   4   6        9.72       20.11      8.97 o 
   0   5   6      165.63      161.29     10.61 o 
   1   5   6      214.44      205.30      8.53 o 
   2   5   6      244.75      237.81     10.02 o 
   3   5   6      928.92      903.83     17.47 o 
   4   5   6       59.57       62.05      7.20 o 
   5   5   6      181.45      162.88     11.33 o 
   6   5   6       48.03       29.54      6.74 o 
   7   5   6      126.00      125.57     11.33 o 
   8   5   6       47.18       42.41      9.05 o 
   9   5   6      115.67      141.54     27.76 o 
  10   5   6       34.43       36.67      9.54 o 
  11   5   6       32.62       11.27      6.53 o 
  12   5   6       33.33       47.74     16.32 o 
   0   6   6       23.70       29.93      8.24 o 
   1   6   6       12.95       11.84      4.79 o 
   2   6   6        4.43       -1.84      5.18 o 
   3   6   6       21.03       16.65      6.46 o 
   4   6   6       25.18       16.72      5.59 o 
   5   6   6       14.72       23.55      6.79 o 
   6   6   6       66.19       93.61     11.88 o 
   7   6   6        6.74        1.24      7.01 o 
   8   6   6       85.61      104.58     13.34 o 
   9   6   6       11.78       10.79      8.70 o 
   0   7   6       14.09       -8.87      7.76 o 
   1   7   6       51.68       43.09      9.62 o 
   2   7   6       13.80       19.26      5.44 o 
   3   7   6       66.67       62.16     19.35 o 
   4   7   6        0.34        2.91      6.31 o 
   5   7   6       14.36       13.81      8.14 o 
   6   7   6        6.32       17.03      7.91 o 
   2   0   7      748.05      733.68     15.86 o 
   4   0   7      727.63      704.24     16.45 o 
   6   0   7      649.68      579.94     34.15 o 
   8   0   7       29.90       46.45      9.83 o 
  10   0   7     1218.65     1168.93     31.39 o 
  12   0   7      145.91      141.27     15.13 o 
  14   0   7        3.46        7.29      7.43 o 
   1   1   7     3645.59     3574.81     27.04 o 
   2   1   7      620.25      647.02     10.61 o 
   3   1   7      417.56      401.75      9.05 o 
   4   1   7      162.07      180.88      7.06 o 
   5   1   7     1859.32     1818.46     20.37 o 
   6   1   7        2.39       -1.34      4.09 o 
   7   1   7      204.56      221.18     10.22 o 
   8   1   7       75.12       77.21      8.92 o 
   9   1   7       11.18       10.74      4.30 o 
  10   1   7      186.15      179.24      9.68 o 
  11   1   7       87.43       91.28      8.69 o 
  12   1   7        7.07        4.78      4.98 o 
  13   1   7       68.18       78.89     10.83 o 
  14   1   7       18.19        7.15      6.33 o 
  15   1   7       49.12       43.49      9.35 o 
   1   2   7       73.31       82.76      5.74 o 
   2   2   7      679.97      719.82     12.03 o 
   3   2   7      676.53      686.68     15.00 o 
   4   2   7      553.00      542.56     11.16 o 
   5   2   7      213.53      208.73      8.32 o 
   6   2   7      601.74      620.61     13.77 o 
   7   2   7       59.45       62.97      7.24 o 
   8   2   7      656.86      660.00     17.03 o 
   9   2   7      148.56      160.60     11.37 o 
  10   2   7      424.38      400.45     14.88 o 
  11   2   7      142.84      155.14     12.94 o 
  12   2   7       13.81       15.73      8.10 o 
  13   2   7       81.75       79.96     11.08 o 
  14   2   7       19.29       23.10     10.62 o 
   1   3   7      150.04      142.18      6.55 o 
   2   3   7      276.51      256.71      7.87 o 
   3   3   7       16.94       28.81      3.88 o 
   4   3   7       57.63       63.62      7.06 o 
   5   3   7      199.58      215.15     11.44 o 
   6   3   7      107.94      110.48      9.85 o 
   7   3   7      465.42      426.23     13.51 o 
   8   3   7       62.17       68.85      8.38 o 
   9   3   7       63.26       61.46      8.19 o 
  10   3   7       31.73       40.46      7.42 o 
  11   3   7       27.98       40.48      7.71 o 
  12   3   7       13.23       14.07      6.16 o 
  13   3   7       50.15       69.41     10.68 o 
  14   3   7        8.73       10.50     13.74 o 
   1   4   7      421.95      411.71      9.56 o 
   2   4   7      878.22      831.49     17.46 o 
   3   4   7      193.27      194.27     11.11 o 
   4   4   7       46.26       43.72      7.76 o 
   5   4   7       84.05      101.63      8.78 o 
   6   4   7        9.61       12.24      5.47 o 
   7   4   7       25.67       35.61      8.50 o 
   8   4   7       68.70       60.50      8.16 o 
   9   4   7       74.44       79.04      9.24 o 
  10   4   7       44.28       59.61      8.80 o 
  11   4   7       48.81       61.43     16.94 o 
  12   4   7       28.65       46.91     10.58 o 
  13   4   7       25.77       20.10      8.84 o 
   1   5   7      191.46      185.27     13.17 o 
   2   5   7      105.62      113.68      8.39 o 
   3   5   7      290.61      271.72     12.66 o 
   4   5   7      175.66      164.38     10.46 o 
   5   5   7        1.59        6.02      5.19 o 
   6   5   7       27.03       24.89      6.32 o 
   7   5   7      138.66      172.35     12.90 o 
   8   5   7       20.97       21.77     10.76 o 
   9   5   7       74.47       70.31     20.47 o 
  10   5   7        3.69        7.52      7.72 o 
  11   5   7       34.54       42.24     15.40 o 
   1   6   7       16.49        4.59      4.08 o 
   2   6   7      169.44      177.87     12.06 o 
   3   6   7       24.14       26.43      6.95 o 
   4   6   7        7.19        8.76      6.36 o 
   5   6   7       43.21       45.60      8.19 o 
   6   6   7       40.17       42.02      8.35 o 
   7   6   7       50.38       50.53      9.52 o 
   8   6   7       22.10       24.97      8.76 o 
   9   6   7       54.80       44.85     11.31 o 
   1   7   7        1.61       10.35      6.07 o 
   2   7   7        0.71        0.60      5.10 o 
   3   7   7       16.12       10.72      8.54 o 
   4   7   7        3.34       -2.29     10.36 o 
   5   7   7        3.96        4.67      7.41 o 
   0   0   8     1605.08     1626.24     29.89 o 
   2   0   8      441.07      428.70     25.04 o 
   4   0   8      906.83      894.45     19.28 o 
   6   0   8      180.22      163.86     10.92 o 
   8   0   8      200.22      195.31     14.33 o 
  10   0   8       81.29       79.67     17.93 o 
  12   0   8       98.70      122.87     14.58 o 
  14   0   8       87.01      105.62     14.78 o 
   0   1   8      326.60      317.57     11.18 o 
   1   1   8      120.53      127.18      6.18 o 
   2   1   8      204.48      225.37      7.48 o 
   3   1   8       88.88       90.79      6.12 o 
   4   1   8      303.25      308.21      8.94 o 
   5   1   8      774.00      778.59     13.30 o 
   6   1   8      211.45      215.56      8.65 o 
   7   1   8       49.22       53.99      6.62 o 
   8   1   8       77.74       82.53     12.96 o 
   9   1   8      189.02      209.53     12.86 o 
  10   1   8      131.71      127.53     10.30 o 
  11   1   8        2.84       -0.74      4.25 o 
  12   1   8       19.18       10.88      6.10 o 
  13   1   8        4.17       12.73      6.25 o 
  14   1   8       11.42       11.70      6.14 o 
  15   1   8       37.37       26.91     11.22 o 
   0   2   8     5733.33     5525.56     50.70 o 
   1   2   8     6744.26     6726.88     53.96 o 
   2   2   8      405.72      419.99     10.25 o 
   3   2   8      423.15      429.44     10.61 o 
   4   2   8       66.87       65.67      6.40 o 
   5   2   8       79.10       86.22      7.18 o 
   6   2   8      125.41      123.11      8.29 o 
   7   2   8      699.80      706.25     21.58 o 
   8   2   8       12.91       18.09      7.06 o 
   9   2   8      311.47      297.40     13.25 o 
  10   2   8       16.43        4.58      4.68 o 
  11   2   8       12.55        8.36      5.97 o 
  12   2   8       37.79       48.09      9.24 o 
  13   2   8        6.95       -5.29      4.82 o 
  14   2   8        8.81       13.24      6.97 o 
   0   3   8      338.69      338.39     12.14 o 
   1   3   8      116.10      123.18      6.90 o 
   2   3   8      198.36      191.72      8.54 o 
   3   3   8       41.61       46.39      5.01 o 
   4   3   8      274.46      288.69     12.35 o 
   5   3   8       67.72       64.06      8.58 o 
   6   3   8      321.38      304.98     13.59 o 
   7   3   8        3.24        5.39      6.24 o 
   8   3   8       29.11       28.10      6.34 o 
   9   3   8      260.76      271.81     17.70 o 
  10   3   8       66.65       68.82     10.79 o 
  11   3   8       13.10       28.90      7.26 o 
  12   3   8        5.57        5.07      6.81 o 
  13   3   8        7.58       16.06      6.83 o 
   0   4   8      233.53      240.63     11.50 o 
   1   4   8      330.66      303.38      9.90 o 
   2   4   8       42.67       55.93      7.98 o 
   3   4   8      310.16      284.71     12.47 o 
   4   4   8      227.23      219.80     12.45 o 
   5   4   8      237.56      239.81     13.36 o 
   6   4   8        7.80        4.68      4.84 o 
   7   4   8       17.49       20.14      6.23 o 
   8   4   8      155.84      190.77     26.98 o 
   9   4   8       76.85       72.94     10.20 o 
  10   4   8        9.55       -0.60      7.05 o 
  11   4   8        5.05       16.99      6.25 o 
  12   4   8       88.77       73.76     24.12 o 
   0   5   8       97.51      100.55     12.46 o 
   1   5   8        1.68        0.79      6.31 o 
   2   5   8       21.22       13.83      6.09 o 
   3   5   8       50.35       57.48      7.17 o 
   4   5   8       63.37       70.64      7.88 o 
   5   5   8       61.47       79.36      8.62 o 
   6   5   8       71.79       72.28      8.54 o 
   7   5   8       43.92       52.36     11.59 o 
   8   5   8       70.57       82.35      9.92 o 
   9   5   8        6.05       12.48      7.87 o 
  10   5   8       41.46       39.16     11.40 o 
  11   5   8        9.18        8.31      7.05 o 
   0   6   8      192.97      167.97     12.56 o 
   1   6   8       20.59       24.31      6.12 o 
   2   6   8       55.21       54.17      8.35 o 
   3   6   8       19.56       14.75      6.66 o 
   4   6   8       21.59       21.41      7.24 o 
   5   6   8        0.30       10.69      8.64 o 
   6   6   8       13.36       23.48      7.20 o 
   7   6   8       10.09       10.35      9.37 o 
   8   6   8      151.52      186.07     15.42 o 
   0   7   8        2.91        6.05     10.24 o 
   1   7   8      144.24      157.70     12.83 o 
   2   7   8        4.82        9.16     10.73 o 
   3   7   8        6.10       12.81      5.75 o 
   4   7   8        5.82        1.91      7.50 o 
   2   0   9      664.79      666.12     17.19 o 
   4   0   9      589.53      566.08     16.63 o 
   6   0   9      358.43      342.52     24.28 o 
   8   0   9      366.53      376.37     19.54 o 
  10   0   9      424.67      488.36     54.04 o 
  12   0   9       79.43       84.63     12.77 o 
  14   0   9      102.36      119.99     27.44 o 
   1   1   9      456.76      451.82      9.47 o 
   2   1   9      542.05      588.53     11.65 o 
   3   1   9     1624.94     1607.09     18.90 o 
   4   1   9      148.35      172.82      8.25 o 
   5   1   9      236.72      237.35      9.13 o 
   6   1   9       79.68       86.37      7.97 o 
   7   1   9      116.20      128.00      9.16 o 
   8   1   9       12.55       13.07      5.50 o 
   9   1   9      146.48      155.28     10.67 o 
  10   1   9       79.99       85.96     13.57 o 
  11   1   9       91.89       89.74     18.22 o 
  12   1   9       17.33       21.99      7.11 o 
  13   1   9       32.36       39.30      8.81 o 
  14   1   9        3.50        6.35      6.60 o 
   1   2   9      264.24      271.56      8.27 o 
   2   2   9      510.76      463.78     11.59 o 
   3   2   9      149.26      143.57      8.37 o 
   4   2   9       52.29       56.20      6.51 o 
   5   2   9       43.22       39.51      6.32 o 
   6   2   9      111.99      116.54      8.92 o 
   7   2   9      552.34      542.41     17.06 o 
   8   2   9      216.29      225.66     15.94 o 
   9   2   9      226.95      236.00     15.75 o 
  10   2   9       57.87       66.70      8.59 o 
  11   2   9        3.17        9.39      5.75 o 
  12   2   9        7.86       10.58      6.01 o 
  13   2   9        2.01       -1.51      5.84 o 
  14   2   9       60.57       58.20     13.03 o 
   1   3   9      219.36      228.29      9.84 o 
   2   3   9      678.35      673.39     13.49 o 
   3   3   9       97.01      101.17      6.61 o 
   4   3   9       19.30       20.79      7.02 o 
   5   3   9      125.21      147.76     11.83 o 
   6   3   9      246.38      248.21     13.72 o 
   7   3   9      121.59      138.80     12.13 o 
   8   3   9       20.82       24.37      7.44 o 
   9   3   9       45.61       43.75      7.60 o 
  10   3   9       15.76       23.78      6.39 o 
  11   3   9        1.01        1.74      8.66 o 
  12   3   9       21.70       22.33      8.15 o 
  13   3   9       53.49       68.96     19.87 o 
   1   4   9      142.81      136.48     10.36 o 
   2   4   9      271.39      273.04     12.92 o 
   3   4   9       23.72       21.48      7.51 o 
   4   4   9        1.81      -11.02      5.90 o 
   5   4   9       53.13       48.54      9.26 o 
   6   4   9       25.31       33.82      8.46 o 
   7   4   9       48.70       48.57      7.72 o 
   8   4   9       78.47       81.02     11.89 o 
   9   4   9       59.79       62.04      9.03 o 
  10   4   9       10.37       16.40      6.77 o 
  11   4   9       61.84       73.65     15.77 o 
  12   4   9       21.13       10.82      8.49 o 
   1   5   9       45.55       48.77      7.46 o 
   2   5   9        3.06        1.83      8.33 o 
   3   5   9       15.07       16.19      7.07 o 
   4   5   9       58.55       44.18      7.24 o 
   5   5   9       79.75       90.87     10.55 o 
   6   5   9       22.75       22.74      6.95 o 
   7   5   9       13.43       22.28      6.37 o 
   8   5   9        4.20       18.88      8.22 o 
   9   5   9       36.48       45.32      9.36 o 
  10   5   9        1.16        8.72      9.74 o 
   1   6   9        8.90        4.12      5.30 o 
   2   6   9       63.21       59.53      7.36 o 
   3   6   9        9.38        5.26      6.49 o 
   4   6   9       35.84       40.97      8.50 o 
   5   6   9        5.28        8.60      6.94 o 
   6   6   9       78.89       97.24     15.54 o 
   7   6   9        8.97       11.13      7.14 o 
   8   6   9       11.70       17.40      8.10 o 
   1   7   9       42.07       57.31      8.85 o 
   2   7   9       36.60       31.83      6.95 o 
   0   0  10      415.19      412.36     21.32 o 
   2   0  10      170.74      194.14     12.96 o 
   4   0  10      390.56      377.74     15.29 o 
   6   0  10      153.32      153.51     13.03 o 
   8   0  10      643.40      632.86     25.16 o 
  10   0  10      234.18      209.76     26.27 o 
  12   0  10      176.72      175.92     23.21 o 
  14   0  10       31.51       40.84     18.84 o 
   0   1  10      348.82      334.94     11.95 o 
   1   1  10      328.42      326.38      9.22 o 
   2   1  10       36.69       36.69      5.66 o 
   3   1  10      262.06      251.02      9.32 o 
   4   1  10      198.19      201.26      9.65 o 
   5   1  10       60.69       69.65      7.67 o 
   6   1  10       30.36       30.20      6.67 o 
   7   1  10       77.25       69.09      9.32 o 
   8   1  10        5.49        2.29      5.44 o 
   9   1  10       25.24       16.97      6.64 o 
  10   1  10      142.62      142.10     14.38 o 
  11   1  10       66.61       77.72      9.68 o 
  12   1  10      145.83      134.67     12.45 o 
  13   1  10       11.21       19.04      6.83 o 
  14   1  10        4.98        6.21      7.23 o 
   0   2  10      212.77      221.13     12.19 o 
   1   2  10       41.45       45.30      6.25 o 
   2   2  10       94.13       97.12      7.60 o 
   3   2  10      193.24      198.65      9.44 o 
   4   2  10       95.65       97.30      8.13 o 
   5   2  10      141.16      149.11     11.42 o 
   6   2  10      252.37      240.37     13.22 o 
   7   2  10       47.30       40.87      9.92 o 
   8   2  10       63.54       67.51      9.63 o 
   9   2  10       60.75       52.14      9.32 o 
  10   2  10        1.22       -2.95      4.34 o 
  11   2  10       32.13       39.68      7.82 o 
  12   2  10       38.06       45.46      9.08 o 
  13   2  10       31.01       22.18      7.47 o 
   0   3  10       74.87       77.41     11.21 o 
   1   3  10       54.83       55.43      6.20 o 
   2   3  10       97.44       96.14      7.49 o 
   3   3  10      318.01      328.55     13.97 o 
   4   3  10      343.84      324.05     13.90 o 
   5   3  10       19.80       14.50      7.61 o 
   6   3  10        8.07        7.34      7.10 o 
   7   3  10        1.35        3.60      6.14 o 
   8   3  10       37.71       33.51      8.28 o 
   9   3  10       79.21       80.92      9.27 o 
  10   3  10        5.08        8.23      5.72 o 
  11   3  10       12.61       13.27      6.28 o 
  12   3  10       34.03       48.07      9.61 o 
   0   4  10      379.53      396.22     15.78 o 
   1   4  10      246.67      237.64     12.30 o 
   2   4  10      162.74      163.22     11.80 o 
   3   4  10      429.47      404.93     14.89 o 
   4   4  10      163.28      148.71     12.27 o 
   5   4  10       11.03       11.02      7.02 o 
   6   4  10       51.41       41.90      8.94 o 
   7   4  10      164.35      175.51     14.10 o 
   8   4  10        0.19        2.11      6.67 o 
   9   4  10       68.90       60.68      8.91 o 
  10   4  10       12.43       18.51     12.64 o 
  11   4  10       23.46       24.12      8.65 o 
   0   5  10       57.00       67.08     12.65 o 
   1   5  10        2.42       -1.55      6.48 o 
   2   5  10        9.18       -3.71      8.42 o 
   3   5  10        2.98       -4.27      7.43 o 
   4   5  10       58.40       54.97      9.48 o 
   5   5  10       51.59       54.89      7.96 o 
   6   5  10       12.50       12.73      5.90 o 
   7   5  10       10.18       11.57      6.08 o 
   8   5  10       33.07       46.01      9.74 o 
   9   5  10       33.43       38.38      8.34 o 
   0   6  10       74.61       66.95     12.97 o 
   1   6  10        3.49        5.98      6.91 o 
   2   6  10       11.93        4.18      4.67 o 
   3   6  10        4.16        4.14      6.53 o 
   4   6  10       73.44       73.44     10.36 o 
   5   6  10        7.09       13.45      7.76 o 
   6   6  10        4.28       12.66      9.82 o 
   7   6  10       24.68       18.81      7.84 o 
   2   0  11      206.50      205.62     14.15 o 
   4   0  11      385.65      381.37     16.25 o 
   6   0  11      377.58      343.86     16.26 o 
   8   0  11       29.28       37.04     11.08 o 
  10   0  11      132.76      144.76     17.74 o 
  12   0  11       19.92       20.83     13.37 o 
   1   1  11        4.70        3.00      4.38 o 
   2   1  11       16.90       20.61      5.31 o 
   3   1  11      199.42      201.57      9.63 o 
   4   1  11       43.35       43.91      7.09 o 
   5   1  11       22.43       15.05      6.49 o 
   6   1  11       84.31       76.26      8.60 o 
   7   1  11      233.99      233.28     12.45 o 
   8   1  11       39.90       50.78      7.71 o 
   9   1  11      111.25      132.88     13.83 o 
  10   1  11       26.08       28.23     10.74 o 
  11   1  11      264.32      273.37     23.19 o 
  12   1  11        7.09       13.81      6.40 o 
  13   1  11       17.33       23.63     10.20 o 
   1   2  11      257.94      243.54     16.21 o 
   2   2  11      513.05      497.85     13.31 o 
   3   2  11      122.69      121.28      8.89 o 
   4   2  11       70.83       77.20      8.07 o 
   5   2  11       31.17       28.64      6.71 o 
   6   2  11       66.74       61.94      8.97 o 
   7   2  11       87.47       88.56     16.25 o 
   8   2  11      106.05      106.72     11.50 o 
   9   2  11       44.45       62.04      9.88 o 
  10   2  11        4.11       -4.67      7.12 o 
  11   2  11        0.20        0.64      5.16 o 
  12   2  11       15.90       27.56      7.22 o 
  13   2  11        3.00        3.58      6.17 o 
   1   3  11      189.14      173.31      8.16 o 
   2   3  11      378.03      362.27     11.64 o 
   3   3  11      210.91      186.81     11.89 o 
   4   3  11       64.18       46.72      8.32 o 
   5   3  11        2.90        4.48      8.18 o 
   6   3  11       29.00       36.44      9.60 o 
   7   3  11      116.25      128.76     17.73 o 
   8   3  11       64.80       64.15     12.15 o 
   9   3  11       12.97       14.56      8.26 o 
  10   3  11       77.70       75.19      9.14 o 
  11   3  11       14.28       24.49      7.24 o 
  12   3  11        5.78       18.38      6.90 o 
   1   4  11        8.43       15.28      5.65 o 
   2   4  11       29.58       25.92      7.34 o 
   3   4  11       56.29       52.78      8.88 o 
   4   4  11       53.37       67.05      9.55 o 
   5   4  11        1.19        1.41      6.32 o 
   6   4  11        9.54       15.84      8.43 o 
   7   4  11       16.45       28.36      9.03 o 
   8   4  11       25.17       23.89     10.05 o 
   9   4  11       16.49       14.62      8.92 o 
  10   4  11       14.69       13.59      6.25 o 
   1   5  11       61.67       63.73      9.96 o 
   2   5  11       24.50       24.98      8.06 o 
   3   5  11       43.34       37.31     11.26 o 
   4   5  11        1.84       19.95      7.57 o 
   5   5  11       65.38       69.45     10.54 o 
   6   5  11       29.93       33.34      7.42 o 
   7   5  11        2.48       -0.61      9.30 o 
   8   5  11       14.53        9.07      5.99 o 
   9   5  11        7.06       24.68      6.32 o 
   1   6  11       19.68       10.03     10.22 o 
   2   6  11       31.29        9.75      7.60 o 
   3   6  11       48.90       54.31      9.85 o 
   4   6  11       21.80       10.06      9.41 o 
   5   6  11       11.47        9.95      7.28 o 
   0   0  12      460.91      459.06     21.46 o 
   2   0  12      115.14      114.40     12.45 o 
   4   0  12      108.47      102.62     12.39 o 
   6   0  12       74.92       82.96     14.78 o 
   8   0  12       86.87       92.44     15.33 o 
  10   0  12      162.46      155.62     19.00 o 
  12   0  12        9.75        2.38     12.22 o 
   0   1  12      305.71      298.74     13.48 o 
   1   1  12      305.04      291.45      9.28 o 
   2   1  12      118.55      123.85      8.92 o 
   3   1  12       63.78       49.98      7.93 o 
   4   1  12       65.88       69.19      8.42 o 
   5   1  12      127.85      124.80     10.00 o 
   6   1  12       10.57       14.37      6.54 o 
   7   1  12      177.98      160.16     11.23 o 
   8   1  12      144.81      133.93     13.84 o 
   9   1  12       26.71       30.58     10.62 o 
  10   1  12       37.15       34.87     10.04 o 
  11   1  12       27.27       30.05     10.16 o 
  12   1  12        7.41        4.93      6.55 o 
   0   2  12      125.40      114.68     11.54 o 
   1   2  12       34.76       39.33      6.37 o 
   2   2  12       68.91       78.97      7.93 o 
   3   2  12       16.12       18.21      6.22 o 
   4   2  12       58.17       58.35      7.94 o 
   5   2  12      263.56      263.15     14.47 o 
   6   2  12       26.61       17.25      7.25 o 
   7   2  12       55.88       58.22      9.35 o 
   8   2  12       14.69       14.18      8.03 o 
   9   2  12       49.01       36.78      9.19 o 
  10   2  12       24.00       18.70      9.33 o 
  11   2  12        3.66        7.36      5.97 o 
  12   2  12        7.93        5.58      5.95 o 
   0   3  12     2422.98     2150.93     43.69 o 
   1   3  12      261.93      223.76      9.50 o 
   2   3  12      278.52      246.31     14.19 o 
   3   3  12      250.80      249.94     13.38 o 
   4   3  12      316.52      311.01     15.00 o 
   5   3  12       66.37       61.23      9.62 o 
   6   3  12       15.03       12.20      7.47 o 
   7   3  12       11.47       12.23      7.78 o 
   8   3  12       89.35       85.26     11.33 o 
   9   3  12        7.56       22.15      8.46 o 
  10   3  12        5.22        3.43      5.73 o 
  11   3  12        4.53       17.64      7.10 o 
   0   4  12        8.04        5.80      9.82 o 
   1   4  12       25.32       22.88      7.93 o 
   2   4  12        5.99        7.25      6.61 o 
   3   4  12        7.76       11.07      7.02 o 
   4   4  12        8.61        3.00      7.14 o 
   5   4  12       70.71       55.46      9.97 o 
   6   4  12        5.68       10.08      7.91 o 
   7   4  12        1.23        4.38      7.74 o 
   8   4  12       17.74       16.50      9.14 o 
   9   4  12       27.93       39.03      8.57 o 
  10   4  12       22.61       24.02      8.99 o 
   0   5  12       68.30       41.20     12.73 o 
   1   5  12       38.28       35.78      8.55 o 
   2   5  12       13.14        1.20      7.13 o 
   3   5  12       12.75       22.89     10.95 o 
   4   5  12       27.97       27.87     14.54 o 
   5   5  12        0.83        5.96      8.02 o 
   6   5  12        6.12        3.82      7.91 o 
   7   5  12       31.13       44.71      8.48 o 
   8   5  12        0.83       15.92      6.73 o 
   0   6  12       20.83       15.20     23.77 o 
   1   6  12       43.25       36.17      9.02 o 
   2   6  12        1.95       -1.12      7.37 o 
   3   6  12        3.67        4.84      8.65 o 
   4   6  12       12.40       30.19      8.78 o 
   2   0  13      718.26      653.48     18.37 o 
   4   0  13      457.36      428.39     18.76 o 
   6   0  13       43.60       58.65     12.83 o 
   8   0  13       50.68       40.53     12.77 o 
  10   0  13      146.26      130.02     18.52 o 
  12   0  13       26.88       34.91     17.05 o 
   1   1  13       77.80       85.90      8.29 o 
   2   1  13      114.42      123.22     10.10 o 
   3   1  13       31.05       35.04      7.72 o 
   4   1  13       28.68       18.37      6.76 o 
   5   1  13       60.50       87.84      9.24 o 
   6   1  13       31.50       38.33      7.58 o 
   7   1  13      207.22      204.09     14.10 o 
   8   1  13       28.48       27.73      9.24 o 
   9   1  13      120.05      117.91     19.64 o 
  10   1  13       23.99       30.48      9.90 o 
  11   1  13       22.82       25.09     10.19 o 
  12   1  13       18.32       23.17      9.72 o 
   1   2  13       68.87       80.15      7.74 o 
   2   2  13      138.19      137.98      9.93 o 
   3   2  13       29.31       28.26      6.43 o 
   4   2  13       94.40      111.94      9.54 o 
   5   2  13       13.30        9.25      6.61 o 
   6   2  13       13.28        6.87      6.15 o 
   7   2  13       15.79       15.77      7.24 o 
   8   2  13        6.91       27.01      8.90 o 
   9   2  13       17.46       18.00      9.59 o 
  10   2  13       14.59       33.62     10.27 o 
  11   2  13       33.04       37.61     10.80 o 
   1   3  13      192.93      181.59      9.28 o 
   2   3  13        7.08       12.04      6.54 o 
   3   3  13       33.60       36.15      8.15 o 
   4   3  13        8.48        4.29      6.28 o 
   5   3  13        7.54        8.13      7.70 o 
   6   3  13      110.51      130.05     18.65 o 
   7   3  13        8.88       11.72     15.33 o 
   8   3  13       27.86       41.14      9.94 o 
   9   3  13        4.99       16.95      9.04 o 
  10   3  13        9.86       17.27     15.50 o 
   1   4  13        6.11        7.62      7.52 o 
   2   4  13       36.34       36.69      7.26 o 
   3   4  13       11.69       17.16      7.67 o 
   4   4  13       67.91       63.88      9.60 o 
   5   4  13       25.24       20.70      8.95 o 
   6   4  13       25.36       22.94      9.01 o 
   7   4  13       29.06       31.94      9.64 o 
   8   4  13       18.97       34.18      9.63 o 
   9   4  13        6.23       11.34      6.21 o 
   1   5  13       19.65       22.97      8.14 o 
   2   5  13       16.36        5.80      7.86 o 
   3   5  13       18.84       13.37     13.66 o 
   4   5  13       10.67        5.47     10.32 o 
   5   5  13       12.67       13.82      9.54 o 
   6   5  13        9.58       18.91      8.87 o 
   0   0  14      534.28      517.99     24.53 o 
   2   0  14       12.03       15.49      7.60 o 
   4   0  14      137.12      136.16     25.98 o 
   6   0  14       36.79       33.96     12.23 o 
   8   0  14       21.02       31.05     11.80 o 
  10   0  14      114.67      102.90     23.85 o 
   0   1  14       32.55       28.37      9.57 o 
   1   1  14       24.66       21.13      6.46 o 
   2   1  14       17.75       13.13      6.03 o 
   3   1  14       15.70       19.39      7.11 o 
   4   1  14        4.00        7.50      6.49 o 
   5   1  14      172.50      192.30     12.26 o 
   6   1  14       23.96       29.46      8.48 o 
   7   1  14       53.63       50.47     11.06 o 
   8   1  14       61.16       49.76     10.63 o 
   9   1  14       12.39       21.31      8.42 o 
  10   1  14       25.80       26.69      9.46 o 
  11   1  14       42.67       40.63     14.20 o 
   0   2  14       41.10       48.25      9.92 o 
   1   2  14        6.21       15.25      5.39 o 
   2   2  14       12.01        5.24      5.04 o 
   3   2  14       35.51       42.16      9.28 o 
   4   2  14       57.37       52.36      9.39 o 
   5   2  14       15.56       20.98      7.20 o 
   6   2  14       11.64        4.67      6.35 o 
   7   2  14        8.48       -2.31      6.86 o 
   8   2  14        4.29        2.39      9.15 o 
   9   2  14       20.37        5.54      9.33 o 
  10   2  14        8.01       15.30      9.96 o 
   0   3  14      183.37      171.84     12.93 o 
   1   3  14      122.03       99.73      9.51 o 
   2   3  14       92.73       86.56      9.27 o 
   3   3  14      133.21      128.67     11.93 o 
   4   3  14      150.77      154.25     13.18 o 
   5   3  14       37.05       38.90      9.82 o 
   6   3  14       20.40       24.86      8.99 o 
   7   3  14       22.97       18.12      8.40 o 
   8   3  14       51.63       50.79     10.62 o 
   9   3  14       16.93       16.97     14.32 o 
   0   4  14       13.58       21.93     12.18 o 
   1   4  14       14.77       17.71      7.91 o 
   2   4  14       39.42       46.20      9.36 o 
   3   4  14       47.90       42.80      9.16 o 
   4   4  14        4.07        5.76      7.52 o 
   5   4  14       28.10       34.70      9.60 o 
   6   4  14        0.50       17.42      8.79 o 
   7   4  14        2.12       -1.03      8.12 o 
   8   4  14       23.50       26.92     12.86 o 
   0   5  14       11.55       19.79     23.03 o 
   1   5  14       13.67        4.76      8.28 o 
   2   5  14        5.09        2.77      7.97 o 
   3   5  14        9.25       26.78      9.07 o 
   4   5  14       15.04       12.61     11.04 o 
   5   5  14        6.48       26.34     19.26 o 
   2   0  15       35.78       48.31     10.83 o 
   4   0  15       24.00       16.94     10.78 o 
   6   0  15       95.76       86.94     15.78 o 
   8   0  15       14.62       24.67     11.87 o 
  10   0  15       78.86      127.09     27.00 o 
   1   1  15       28.34       28.68      8.97 o 
   2   1  15       13.19       21.23      6.53 o 
   3   1  15       28.26       17.67      7.75 o 
   4   1  15       10.75       22.14      7.56 o 
   5   1  15       34.72       44.58      9.34 o 
   6   1  15       51.38       65.82     10.72 o 
   7   1  15        7.74       21.03     11.21 o 
   8   1  15       33.74       34.85     10.17 o 
   9   1  15       28.82       27.33     16.80 o 
  10   1  15        5.11        8.53      8.09 o 
   1   2  15       44.36       47.67      7.57 o 
   2   2  15       62.52       59.37      7.44 o 
   3   2  15       77.57       91.91      9.21 o 
   4   2  15       34.40       27.39      8.34 o 
   5   2  15       30.23       28.01      8.52 o 
   6   2  15       11.27       12.39      7.30 o 
   7   2  15        1.63        7.51      9.64 o 
   8   2  15        4.79        4.47      7.50 o 
   9   2  15       35.51       34.17     12.12 o 
   1   3  15       24.02       23.17      7.54 o 
   2   3  15      140.62      112.00     10.62 o 
   3   3  15        3.81        0.67      6.73 o 
   4   3  15        3.28       -1.41      6.03 o 
   5   3  15        5.89        2.45      6.43 o 
   6   3  15       17.20       30.29      9.49 o 
   7   3  15        6.31        5.26      7.36 o 
   8   3  15        0.21       -3.06     10.61 o 
   1   4  15        8.92        0.07      7.94 o 
   2   4  15       53.36       27.12      9.45 o 
   3   4  15       48.04       24.49      9.48 o 
   4   4  15        4.21       12.09      8.22 o 
   5   4  15       10.46       16.03      9.22 o 
   6   4  15        3.12       18.07      9.15 o 
   1   5  15        4.78       -4.05      7.97 o 
   2   5  15       15.30       11.82     11.74 o 
   0   0  16      306.86      292.21     30.31 o 
   2   0  16       76.68       78.01     15.59 o 
   4   0  16      107.50      131.62     19.95 o 
   6   0  16       65.85       47.96     14.87 o 
   8   0  16      145.23      170.69     20.73 o 
   0   1  16       89.38       96.21     14.84 o 
   1   1  16        0.79        0.19      6.00 o 
   2   1  16       17.41       21.85      6.86 o 
   3   1  16       27.65       35.62      8.33 o 
   4   1  16       21.50       15.47      8.16 o 
   5   1  16        7.09       25.24      7.93 o 
   6   1  16       32.13       35.78     10.17 o 
   7   1  16       15.69       20.98      8.77 o 
   8   1  16        6.97        8.98     13.49 o 
   9   1  16       35.41       31.58     13.37 o 
   0   2  16       66.39       53.60     11.15 o 
   1   2  16       99.70      104.59      9.25 o 
   2   2  16       10.83       21.94      6.45 o 
   3   2  16       50.32       44.10      8.21 o 
   4   2  16       40.40       47.69      9.65 o 
   5   2  16       46.66       41.92      9.53 o 
   6   2  16        4.72        4.98     16.27 o 
   7   2  16       10.32       10.56      8.34 o 
   8   2  16       19.68       10.21      9.05 o 
   0   3  16        0.02       14.59     12.94 o 
   1   3  16       11.06       12.54      6.20 o 
   2   3  16        2.70        2.76      6.37 o 
   3   3  16       35.91       33.90      8.43 o 
   4   3  16       22.88       21.17      7.89 o 
   5   3  16        8.60       18.32      7.71 o 
   6   3  16       18.83       37.15     10.14 o 
   7   3  16        1.85       17.58     11.30 o 
   0   4  16       72.73       61.67     15.90 o 
   1   4  16      222.61      179.19     14.75 o 
   2   4  16       63.38       23.87      9.58 o 
   3   4  16       38.40       45.68     10.53 o 
   4   4  16       33.76       12.51      9.32 o 
   2   0  17       73.10       97.37     16.86 o 
   4   0  17        2.18        7.31     10.93 o 
   6   0  17       64.22       61.31     15.22 o 
   1   1  17       35.52       32.29      8.13 o 
   2   1  17       32.01       39.54      8.30 o 
   3   1  17       88.82       93.45     10.20 o 
   4   1  17       12.66       19.84      7.98 o 
   5   1  17        3.04        8.53      8.61 o 
   6   1  17        3.15       11.49      8.32 o 
   7   1  17        2.21        9.78      8.26 o 
   1   2  17        2.98        5.52      5.37 o 
   2   2  17       18.39       14.98      7.49 o 
   3   2  17        1.81       -5.24      6.34 o 
   4   2  17        6.08        9.25      7.16 o 
   5   2  17       19.33       22.57      9.56 o 
   6   2  17       20.19       25.02     10.91 o 
   1   3  17        4.46        8.32     10.85 o 
   2   3  17       10.36       20.07     11.15 o 
   3   3  17       10.64       14.83      7.35 o 
   4   3  17        1.98        9.25      6.49 o 
   5   3  17       12.40       22.62      7.87 o 
   0   0  18        9.44       13.40     17.58 o 
   2   0  18        2.46       18.37     12.96 o 
   4   0  18       42.33       50.42     14.48 o 
   6   0  18       68.85       64.22     22.12 o 
   0   1  18        7.43       34.40     12.68 o 
   1   1  18       21.72       30.89      9.39 o 
   2   1  18        1.60       16.66     10.09 o 
   3   1  18       21.24       28.06      9.08 o 
   4   1  18        0.42        7.53      8.96 o 
   5   1  18       15.59       25.89      9.41 o 
   0   2  18       73.87      101.26     16.22 o 
   1   2  18       58.42       74.92     12.71 o 
   2   2  18       19.29       22.04      7.69 o 
   3   2  18       40.67       53.87     10.08 o 
   4   2  18        5.37       13.03      7.40 o 
   2   0  19       25.09       52.09     14.49 o 
   1   1  19       13.26       34.96      9.03 o 
   2   1  19       29.97       55.72     14.12 o 
                                                 
